# Supplementary material for: Agroforestry benefits on dung beetle diversity of the Andean-Chocó region in Ecuador
Source: PeerJ. 2026 Apr 23;14:e21163. doi: 10.7717/peerj.21163 (PMC13110650; doi:10.7717/peerj.21163)
Supplement: Supplemental Information 2 [file peerj-14-21163-s002.r]

###########################
###BETA DIVERSITY ANALYSIS###
#############################

library(adespatial)
library(ade4)
setwd("~/Documents/Papers/Dung beetles")

beta_ca <- read.csv("b_div_matrix_ca.csv")

#BETA DIVERSITY WITH JACCARD

beetles.bd.j <- beta.div.comp(beta_ca, coef = "J", quant = T)
beetles.bd.j$part #Partitioning

#Sorensen
beetles.bd.s <- beta.div.comp(beta_ca, coef = "S", quant = T)
beetles.bd.s$part #Partitioning

#RichDif/BDtotal: 0.6282932, 62% is related to richness differences
# Most of the differences in the communities is related to richness

#Local contribution to beta diversity
#Jaccard replacement

local.repl<-LCBD.comp(beetles.bd.j$repl, sqrt.D = T)
local.repl
#Individual locations that contribute to beta div / replacement
#List of beta diversity across all the locations

#Local contribution of Richness difference / turnover
local.rich<-LCBD.comp(beetles.bd.j$rich, sqrt.D = T)
local.rich
#Large or low contribution of richness to div beta

#Calculate species contribution to beta diversity
scbd<-beta.div(beta_ca, method = "jaccard")
scbd
#Large contributions or low
#p.adj determines if the species contribution is significant

#Coffee
beta_co<-read.csv("b_div_matrix_co.csv")

beetlesco.bd.j <- beta.div.comp(beta_co, coef = "J", quant = T)
beetlesco.bd.j$part

local.replco<-LCBD.comp(beetlesco.bd.j$repl, sqrt.D = T)
local.replco

local.richco<-LCBD.comp(beetlesco.bd.j$rich, sqrt.D = T)
local.richco

scbdco<-beta.div(beta_co, method = "jaccard")
scbdco

######################
###Another approach###
######################


library(betapart)
bdiv_cacao <- read.csv("betalink_Ca.csv")

cacao_b <- beta.multi(bdiv_cacao, index.family="jaccard")
cacao_b

cacao_b2 <- beta.pair(bdiv_cacao, index.family="jaccard")
cacao_b2

#Multiple site dissimilarity

cacao_b3<- beta.sample(bdiv_cacao, index.family="jaccard", sites=3, samples = 39)
cacao_b3

plot(density(cacao_b3$sampled.values$beta.JTU), col="red", xlim=c(0,1))
#lines(density(beta.ceram.n$sampled.values$beta.SIM), col="blue")

#beta.jtu dist dissimilarity matrix accounting for spatial turnover, 
#measured as the turnover fraction of Jaccard pair-wise dissimilarity
#beta.jne dist object, dissimilarity matrix accounting for nestedness-resultant dissimilarity,
#measured as the nestedness-fraction of Jaccard pair-wise dissimilarity
#beta.jac dist object, dissimilarity matrix accounting for beta diversity, measured as Jaccard
#pair-wise dissimilarity (a monotonic transformation of beta diversity)


citation(package = "adespatial")
citation(package = "ade4")

#NMDS
library(vegan)
library(ggplot2)


library(ggvegan)

library(ggpubr)

#read csv file with sites and species long format
nmds_be <- read.csv("betalink_Ca.csv", header = TRUE)

#make community matrix - extract columns with abundance information
beetlesnmds = nmds_be[,2:ncol(nmds_be)]

#Data frame into matrix
beetlesnmds2 = as.matrix(beetlesnmds)

set.seed(123)

nmds = metaMDS(beetlesnmds2, distance = "jaccard")
nmds

plot(nmds)
ordiplot(nmds, type = "n", main = "hulls")
orditorp(nmds, display = "sites", labels = F)

#extract NMDS scores (x and y coordinates)
data.scores = as.data.frame(scores(nmds))

#extract NMDS scores (x and y coordinates) for sites from newer versions of vegan package
#data.scores = as.data.frame(scores(nmds)$sites)

#add columns to data frame 
data.scores$Sites = nmds_be$Sites
head(data.scores)

#Ggplot

library(ggplot2)

xx = ggplot(data.scores, aes(x = sites.NMDS1, y = sites.NMDS2)) + 
  geom_point(size = 4, aes( shape = Sites, colour = Sites))+ 
  theme(axis.text.y = element_text(colour = "black", size = 12, face = "bold"), 
        axis.text.x = element_text(colour = "black", face = "bold", size = 12), 
        legend.text = element_text(size = 12, face ="bold", colour ="black"), 
        legend.position = "right", axis.title.y = element_text(face = "bold", size = 14), 
        axis.title.x = element_text(face = "bold", size = 14, colour = "black"), 
        legend.title = element_text(size = 14, colour = "black", face = "bold"), 
        panel.background = element_blank(), panel.border = element_rect(colour = "black", fill = NA, size = 1.2),
        legend.key=element_blank()) + 
  labs(x = "NMDS1", colour = "Sites", y = "NMDS2", shape = "Sites")

xx

ggsave("NMDS.svg")
