# Supplementary material for: Agroforestry benefits on dung beetle diversity of the Andean-Chocó region in Ecuador
Source: PeerJ. 2026 Apr 23;14:e21163. doi: 10.7717/peerj.21163 (PMC13110650; doi:10.7717/peerj.21163)
Supplement: Supplemental Information 3 [file peerj-14-21163-s003.r]

library(tidyverse)
library(ggplot2)

setwd("/Users/sanbiol/Library/Mobile Documents/com~apple~CloudDocs/Documents/Papers/Dung beetles")

db_abundance_ca <- read.csv("biom_db_ca.csv")

biomca_sum_df <- db_abundance_ca %>%
  group_by(Treatment) %>%
  summarise(Abundance_mean = mean(Abundance, na.rm = TRUE), #temp mean
            Abundance_sd = sd(Abundance, na.rm = TRUE), #temp standard deviation
            Abundance_n = n(), #temp count
            Biomass_mean = mean(Biomass, na.rm = TRUE), #Ppt mean
            Biomass_sd = sd(Biomass, na.rm = TRUE),  #Ppt standard deviation
            Biomass_n = n()) %>% #Ppt count 
  mutate(Abundance_se = Abundance_sd / sqrt(Abundance_n), #Temp standard error
         Abundance_lower.ci = Abundance_mean - qt(1 - (0.05 / 2), Abundance_n - 1) * Abundance_se, #Temp lower 95% confidence interval
         Abundance_upper.ci = Abundance_mean + qt(1 - (0.05 / 2), Abundance_n - 1) * Abundance_se, #Temp upper 95% confidence interval
         Biomass_se = Biomass_sd / sqrt(Biomass_n), #Ppt standard error
         Biomass_lower.ci = Biomass_mean - qt(1 - (0.05 / 2), Biomass_n - 1) * Biomass_se, #Ppt lower 95% confidence interval
         Biomass_upper.ci = Biomass_mean + qt(1 - (0.05 / 2), Biomass_n - 1) * Biomass_se) #Ppt upper 95% confidence interval

biomca_sum_df


Abun_sum_df <- db_abundance_ca %>%
  group_by(Treatment) %>%
  summarise(mean = mean(Abundance, na.rm = TRUE), #Abun mean
            sd = sd(Abundance, na.rm = TRUE), #Abun standard deviation
            n = n()) %>% #Abun count
  mutate(se = sd / sqrt(n), #Abun standard error
         ci = 1.96 * se) #Abun 95% confidence interval
Abun_sum_df$Treat <- 'Abundance'


Bio_sum_df <- db_abundance_ca %>%
  group_by(Treatment) %>%
  summarise(mean = mean(Biomass, na.rm = TRUE), #Ppt mean
            sd = sd(Biomass, na.rm = TRUE), #Ppt standard deviation
            n = n()) %>% #Ppt count
  mutate(se = sd / sqrt(n), #Ppt standard error
         ci = 1.96*se) #Ppt 95% confidence interval
Bio_sum_df$Treat <- 'Biomass'

abbio_sum_df <- rbind(Abun_sum_df,Bio_sum_df)
abbio_sum_df

ggplot(data=abbio_sum_df,aes(x=Treatment,y=mean)) +
  geom_bar(stat='identity') 

ggplot(data=abbio_sum_df,aes(x=Treatment,y=mean,fill=Treat)) +
  geom_bar(stat='identity')

ggplot(data=abbio_sum_df,aes(x=Treatment,y=mean,fill=Treat)) +
  geom_bar(stat='identity',position='dodge')

ggplot(data=abbio_sum_df,aes(x=Treatment,y=mean,fill=Treat)) +
  facet_wrap(~Treat,nrow=1,scales = 'free') + #Scale free makes every variable with their own scales.
  geom_bar(stat='identity')

ggplot(data=abbio_sum_df,aes(x=Treatment,y=mean,fill=Treat)) +
  facet_wrap(~Treat,nrow=1,scales = 'free') + 
  geom_bar(stat='identity') +
  geom_errorbar(aes(ymin = mean, ymax = mean + ci))

ggplot(data=abbio_sum_df,aes(x=Treatment,y=mean,colour=Treat)) +
  facet_wrap(~Treat,nrow=1,scales = 'free') + 
  geom_point(size=5) + 
  geom_errorbar(aes(ymin = mean - ci, ymax = mean + ci),colour='black')


Biom_long_df <- db_abundance_ca %>% 
  gather(key=Treat,value=mean,c(Abundance,Biomass))

Ab <- ggplot(data=Biom_long_df,aes(x=Treatment,y=mean,fill=Treat)) +
  facet_wrap(~Treat,nrow=1,scales = 'free') +
  stat_summary(fun = mean, geom = "bar") +
  stat_summary(fun.data = mean_cl_boot, geom = "errorbar",color='black') +
  xlab('Treatments') + ylab('Mean') + 
  theme_bw() +
  theme(legend.position = 'bottom',
        axis.text = element_text(size=13),
        axis.title = element_text(size = 16, colour="black",face = "bold"),
        panel.border = element_rect(size = 1.5, colour = "black"),
        legend.title = element_text(size = 16, colour="black",face = "bold",vjust = 1),
        legend.text = element_text(size=13),
        panel.grid.major = element_blank(),
        panel.grid.minor = element_blank())

Ab + labs(fill = NULL)

#Transform data into log - 10
Biom_long_df$logmean <- log(Biom_long_df$mean +1)

ggplot(data=Biom_long_df,aes(x=Treatment,y=logmean,fill=Treat)) +
  facet_wrap(~Treat,nrow=1,scales = 'free') +
  geom_boxplot()

#Violin plots
ggplot(data=Biom_long_df,aes(x=Treatment,y=logmean,fill=Treat)) +
  facet_wrap(~Treat,nrow=1,scales = 'free') +
  geom_violin(draw_quantiles = 0.5) +
  xlab('Treatments') + ylab('Mean Log') + 
  theme_bw() +
  theme(legend.position = 'none',
        axis.text = element_text(size=13),
        axis.title = element_text(size = 16, colour="black",face = "bold"),
        panel.border = element_rect(size = 1.5, colour = "black"),
        legend.title = element_text(size = 16, colour="black",face = "bold",vjust = 1),
        legend.text = element_text(size=13),
        panel.grid.major = element_blank(),
        panel.grid.minor = element_blank())

#Boxplots with points and confidence intervals, good to use
ggplot(data=Biom_long_df,aes(x=Treatment,y=logmean,colour=Treat)) +
  facet_wrap(~Treat,nrow=1,scales = 'free') +
  geom_point(size=4) +
  stat_summary(fun.data = mean_cl_boot, geom = "errorbar",color='black') + 
  stat_summary(fun = mean, geom = "point",size=5,colour='black') +
  xlab('Treatments') + ylab('Mean') + 
  theme_bw() +
  theme(legend.position = 'bottom',
        axis.text = element_text(size=13),
        axis.title = element_text(size = 16, colour="black",face = "bold"),
        panel.border = element_rect(size = 1.5, colour = "black"),
        legend.title = element_text(size = 16, colour="black",face = "bold",vjust = 1),
        legend.text = element_text(size=13),
        panel.grid.major = element_blank(),
        panel.grid.minor = element_blank())

ggplot(data=Biom_long_df,aes(x=Treatment,y=logmean,colour=Treat)) +
  facet_wrap(~Treat,nrow=1,scales = 'free') +
  geom_sin(size=3) +
  stat_summary(fun.data = mean_cl_boot, geom = "errorbar",color='black') + 
  stat_summary(fun = mean, geom = "point",size=5,colour='black') 


db_abundance_co <- read.csv("biom_db_co.csv") #Coffee

biomco_sum_df <- db_abundance_co %>%
  group_by(Treatment) %>%
  summarise(Abundance_mean = mean(Abundance, na.rm = TRUE), #temp mean
            Abundance_sd = sd(Abundance, na.rm = TRUE), #temp standard deviation
            Abundance_n = n(), #temp count
            Biomass_mean = mean(Biomass, na.rm = TRUE), #Ppt mean
            Biomass_sd = sd(Biomass, na.rm = TRUE),  #Ppt standard deviation
            Biomass_n = n()) %>% #Ppt count 
  mutate(Abundance_se = Abundance_sd / sqrt(Abundance_n), #Temp standard error
         Abundance_lower.ci = Abundance_mean - qt(1 - (0.05 / 2), Abundance_n - 1) * Abundance_se, #Temp lower 95% confidence interval
         Abundance_upper.ci = Abundance_mean + qt(1 - (0.05 / 2), Abundance_n - 1) * Abundance_se, #Temp upper 95% confidence interval
         Biomass_se = Biomass_sd / sqrt(Biomass_n), #Ppt standard error
         Biomass_lower.ci = Biomass_mean - qt(1 - (0.05 / 2), Biomass_n - 1) * Biomass_se, #Ppt lower 95% confidence interval
         Biomass_upper.ci = Biomass_mean + qt(1 - (0.05 / 2), Biomass_n - 1) * Biomass_se) #Ppt upper 95% confidence interval

biomco_sum_df


Abun_sum_df <- db_abundance_co %>%
  group_by(Treatment) %>%
  summarise(mean = mean(Abundance, na.rm = TRUE), #Abun mean
            sd = sd(Abundance, na.rm = TRUE), #Abun standard deviation
            n = n()) %>% #Abun count
  mutate(se = sd / sqrt(n), #Abun standard error
         ci = 1.96 * se) #Abun 95% confidence interval
Abun_sum_df$Treat <- 'Abundance'


Bio_sum_df <- db_abundance_co %>%
  group_by(Treatment) %>%
  summarise(mean = mean(Biomass, na.rm = TRUE), #Ppt mean
            sd = sd(Biomass, na.rm = TRUE), #Ppt standard deviation
            n = n()) %>% #Ppt count
  mutate(se = sd / sqrt(n), #Ppt standard error
         ci = 1.96*se) #Ppt 95% confidence interval
Bio_sum_df$Treat <- 'Biomass'

abbio_sum_df <- rbind(Abun_sum_df,Bio_sum_df)
abbio_sum_df

ggplot(data=abbio_sum_df,aes(x=Treatment,y=mean)) +
  geom_bar(stat='identity') 

ggplot(data=abbio_sum_df,aes(x=Treatment,y=mean,fill=Treat)) +
  geom_bar(stat='identity')

ggplot(data=abbio_sum_df,aes(x=Treatment,y=mean,fill=Treat)) +
  geom_bar(stat='identity',position='dodge')

ggplot(data=abbio_sum_df,aes(x=Treatment,y=mean,fill=Treat)) +
  facet_wrap(~Treat,nrow=1,scales = 'free') + #Scale free makes every variable with their own scales.
  geom_bar(stat='identity')

ggplot(data=abbio_sum_df,aes(x=Treatment,y=mean,fill=Treat)) +
  facet_wrap(~Treat,nrow=1,scales = 'free') + 
  geom_bar(stat='identity') +
  geom_errorbar(aes(ymin = mean, ymax = mean + ci))

ggplot(data=abbio_sum_df,aes(x=Treatment,y=mean,colour=Treat)) +
  facet_wrap(~Treat,nrow=1,scales = 'free') + 
  geom_point(size=5) + 
  geom_errorbar(aes(ymin = mean - ci, ymax = mean + ci),colour='black')

Biom_long_df_co <- db_abundance_co %>% 
  gather(key=Treat,value=mean,c(Abundance,Biomass))

#Transform data into log - 10
Biom_long_df_co$logmean <- log(Biom_long_df_co$mean +1)

Ab <- ggplot(data=Biom_long_df_co,aes(x=Treatment,y=logmean,fill=Treat)) +
  facet_wrap(~Treat,nrow=1,scales = 'free') +
  stat_summary(fun = mean, geom = "bar") +
  stat_summary(fun.data = mean_cl_boot, geom = "errorbar",color='black') +
  xlab('Treatments') + ylab('Mean') + 
  theme_bw() +
  theme(legend.position = 'bottom',
        axis.text = element_text(size=13),
        axis.title = element_text(size = 16, colour="black",face = "bold"),
        panel.border = element_rect(size = 1.5, colour = "black"),
        legend.title = element_text(size = 16, colour="black",face = "bold",vjust = 1),
        legend.text = element_text(size=13),
        panel.grid.major = element_blank(),
        panel.grid.minor = element_blank())

Ab + labs(fill = NULL)

#Violin plots
ggplot(data=Biom_long_df_co,aes(x=Treatment,y=logmean,fill=Treat)) +
  facet_wrap(~Treat,nrow=1,scales = 'free') +
  geom_violin(draw_quantiles = 0.5) +
  xlab('Treatments') + ylab('Mean Log') + 
  theme_bw() +
  theme(legend.position = 'none',
        axis.text = element_text(size=13),
        axis.title = element_text(size = 16, colour="black",face = "bold"),
        panel.border = element_rect(size = 1.5, colour = "black"),
        legend.title = element_text(size = 16, colour="black",face = "bold",vjust = 1),
        legend.text = element_text(size=13),
        panel.grid.major = element_blank(),
        panel.grid.minor = element_blank())
