# Supplementary material for: Agroforestry benefits on dung beetle diversity of the Andean-Chocó region in Ecuador
Source: PeerJ. 2026 Apr 23;14:e21163. doi: 10.7717/peerj.21163 (PMC13110650; doi:10.7717/peerj.21163)
Supplement: Supplemental Information 4 — Seasonality and ETA square analysis [file peerj-14-21163-s004.r]

#####################################
# Behnke analysis of Villamarin Data
# Research Design 2017
#####################################

#set working directory

#install necessary packages
install.packages("vegan")
install.packages("vegetarian")
install.packages("psych")

#import dungbeetle data

library(vegan)
list.files()
#load data file
beetles<-read.csv("Cacao_matrix.csv", header = TRUE)

#run diversity analysis, Shannon diversity and species number

beetle.div.sh <- diversity(beetles[,9:ncol(beetles)], "shannon")
beetle.div.sh

spps<-specnumber(beetles[,9:ncol(beetles)])
spps

###########
# equitability (Pielou's evenness)

J <- beetle.div.sh/log(spps)
J

#add shannon diversity to dataframe
beetles[,ncol(beetles)+1] <-beetle.div.sh
colnames(beetles)[55] <- "div.sh"

#add species number to dataframe
beetles[,ncol(beetles)+1] <-spps
colnames(beetles)[56] <- "spps"

#add evenness to dataframe
beetles[,ncol(beetles)+1] <-J
colnames(beetles)[57] <- "J"


#check assumptions of ANOVA
attach(beetles)

hist(div.sh)
hist(spps)
hist(J)

# for diversity index
#normality
residnorm.lm = lm(div.sh ~ Treat*Season*Crop) 
residnorm.stdres = rstandard(residnorm.lm)
qqnorm(residnorm.stdres, ylab = "Standardized Residuals", xlab = "Normal Scores") 
qqline(residnorm.stdres)
shapiro.test(residnorm.stdres)

#hov
bartlett.test(div.sh~interaction(Treat, Season, Crop))

### for evenness
#normality
residnorm.lm = lm(J ~ Treat*Season*Crop) 
residnorm.stdres = rstandard(residnorm.lm)
qqnorm(residnorm.stdres, ylab = "Standardized Residuals", xlab = "Normal Scores") 
qqline(residnorm.stdres)
shapiro.test(residnorm.stdres)

#hov
bartlett.test(J~interaction(Treat, Season, Crop))

#look at data
pairs(beetles[, c(3:8,57:59)])


#RM ANOVA = repeated measures, repeated measures of the same plots across 2 seasons
# diversity

RManova <- within(beetles, {
  treat <- factor(Treat)
  season <- factor(Season)
  rep <- factor(Plot_ID)
})

RManova.div <- aov(div.sh ~ treat * season*Crop + Error(rep), data = RManova)
summary(RManova.div)
RManova.div.eta <- aov(div.sh ~ treat * season*Crop, data = RManova)

#for generalized eta squared (for repeated measures)
install.packages("DescTools")
library(DescTools)
div.etasq<-round(EtaSq(RManova.div, type = 1)[,3],3)
div.etasq
barplot(div.etasq, cex.names = 0.6, las=2) #plot of effect sizes

#plot interactions
par(cex = 1.5)
windows()
with(RManova, interaction.plot(season, treat, beetle.div.sh,
                               ylim = c(0, 2), lty = c(1,2,3), lwd = 2, 
                               ylab = "Shannon Entropy", xlab = "Season", trace.label = "Treatment"))

#ggplot 
library(ggplot2)
library(tidyr)
library(dplyr)
library(plyr)

summ <- ddply(RManova,.(treat,season),summarize, avg = mean(div.sh))
names(summ)<-c("Treatment","Season","Shannon_Entropy")

test <- ggplot(summ, aes(x=Season, y=Shannon_Entropy, group=Treatment))

cacao_plot <- test + geom_point(aes(col=Treatment), size=4) +
       geom_line(aes(linetype=Treatment, col=Treatment), size=1.5)  +
      theme_classic() +
      theme(text=element_text(colour = "black", size = 20, face = "bold")) +
      theme(legend.position=c(0.1,0.7)) +
      theme(legend.text = element_text(colour = "black", size = 20, face = "bold"))+
      theme(legend.title = element_blank())


with(RManova, interaction.plot(Crop, treat, div.sh,
                               ylim = c(0, 2), lty = c(1,2,3), lwd = 3, 
                               ylab = "mean of diversity", xlab = "Crop", trace.label = "treatment"))

with(RManova, interaction.plot(Crop, season, div.sh,
                               ylim = c(0, 2), lty = c(1,2,3), lwd = 3, 
                               ylab = "mean of diversity", xlab = "Crop", trace.label = "Season"))


RManova.div <- aov(beetle.div.sh ~ treat * season*Crop + Error(rep), data = RManova)
summary(RManova.div)

#RM ANOVA = repeated measures, repeated measures of the same plots across 2 seasons
# evenness
range(J)
RManova <- within(beetles, {
  treat <- factor(Treat)
  season <- factor(Season)
  rep <- factor(Plot_ID)
})

RManova.J <- aov(J ~ treat * season * Crop + Error(rep), data = RManova)
summary(RManova.J)
J.etasq<-round(EtaSq(RManova.J, type = 1)[,3],3)
J.etasq
barplot(J.etasq, cex.names = 0.6, las=2) #plot of effect sizes

#plots of interactions
windows()
par(cex = 1.5)

with(RManova, interaction.plot(season, treat, J,
                               ylim = c(0, 1), lty = c(1,2,3), lwd = 3, 
                               ylab = "mean of evenness", xlab = "Season", trace.label = "treat"))

with(RManova, interaction.plot(Crop, treat, J,
                               ylim = c(0, 1), lty = c(1,2,3), lwd = 3, 
                               ylab = "mean of evenness", xlab = "Crop", trace.label = "treat"))

with(RManova, interaction.plot(Crop, season, J,
                               ylim = c(0, 1), lty = c(1,2,3), lwd = 3, 
                               ylab = "mean of evenness", xlab = "Crop", trace.label = "Season"))


#######
### Coffee GLM

library(tidyverse)
library(ggforce)
library(ggsci)
library(patchwork)
library(Hmisc)
library(vegan)
library(plyr)
library(dplyr)

##COFFE_PLOT
beetles2<-read.csv("Coffee_matrix.csv", header = TRUE)

beetle.div.sh <- diversity(beetles2[,9:ncol(beetles2)], "shannon")
beetle.div.sh

spps<-specnumber(beetles2[,9:ncol(beetles2)])
spps

beetles2[,ncol(beetles2)+1] <-beetle.div.sh
colnames(beetles2)[57] <- "div.sh"

#add species number to dataframe
beetles2[,ncol(beetles2)+1] <-spps
colnames(beetles2)[58] <- "spps"

RManova2 <- within(beetles2, {
  treat <- factor(Treat)
  season <- factor(Season)
  rep <- factor(Plot_ID)
})

summ2 <- ddply(RManova2,.(treat,season), plyr::summarize, avg = mean(div.sh))
names(summ2)<-c("Treatment","Season","Shannon_Entropy")

#ggplot
test <- ggplot(summ2, aes(x=Season, y=Shannon_Entropy, group=Treatment))

coffee_plot <- test + geom_point(aes(col=Treatment), size=4) +
  geom_line(aes(linetype=Treatment, col=Treatment), size=1.5)  +
  theme_classic() +
  theme(text=element_text(colour = "black", size = 20, face = "bold")) +
  theme(legend.position=c(0.1,0.7)) +
  theme(legend.text = element_text(colour = "black", size = 20, face = "bold")) +
  theme(legend.title = element_blank())


cacao_plot + coffee_plot
