# Supplementary material for: Agroforestry benefits on dung beetle diversity of the Andean-Chocó region in Ecuador
Source: PeerJ. 2026 Apr 23;14:e21163. doi: 10.7717/peerj.21163 (PMC13110650; doi:10.7717/peerj.21163)
Supplement: Supplemental Information 5 — Data set for all dung beetles collected in all sites and seasons [file peerj-14-21163-s005.csv]

Species_Code	Treatment	Plot_ID	Trap_No	Day	Month	Year	Family	Subfamily	Tribe	Subtribe	Genera	Species	Abundance	Collector	Descriptor	Province	County	Locality	UTM X Coordinates 17N	UTM Y Coordinates 17N	Elevation (m)	Ecosystem	Season
BM-001	Ca_Forest	CP-0001	T1P1	10	September	2016	Scarabaeidae	Scarabaeinae	Dichotomini	Dichotomina	Dichotomius	Dichotomius_fortepunctatus	11	S. Villamarin y B. Obando	S. Villamarin	Pichincha	D.M. Quito	Mashpishungo	732566.43	20351.82	633	Evergreen_Foothill_Forest	Dry
BM-002	Ca_Forest	CP-0001	T2P1	10	September	2016	Scarabaeidae	Scarabaeinae	Dichotomini	Dichotomina	Dichotomius	Dichotomius_fortepunctatus	11	S. Villamarin y B. Obando	S. Villamarin	Pichincha	D.M. Quito	Mashpishungo	732566.43	20351.82	633	Evergreen_Foothill_Forest	Dry
BM-003	Ca_Forest	CP-0001	T3P1	10	September	2016	Scarabaeidae	Scarabaeinae	Dichotomini	Dichotomina	Dichotomius	Dichotomius_fortepunctatus	18	S. Villamarin y B. Obando	S. Villamarin	Pichincha	D.M. Quito	Mashpishungo	732566.43	20351.82	633	Evergreen_Foothill_Forest	Dry
BM-004	Ca_Forest	CP-0001	T4P1	10	September	2016	Scarabaeidae	Scarabaeinae	Dichotomini	Dichotomina	Dichotomius	Dichotomius_fortepunctatus	19	S. Villamarin y B. Obando	S. Villamarin	Pichincha	D.M. Quito	Mashpishungo	732566.43	20351.82	633	Evergreen_Foothill_Forest	Dry
BM-005	Ca_Forest	CP-0001	T5P1	10	September	2016	Scarabaeidae	Scarabaeinae	Dichotomini	Dichotomina	Dichotomius	Dichotomius_fortepunctatus	20	S. Villamarin y B. Obando	S. Villamarin	Pichincha	D.M. Quito	Mashpishungo	732566.43	20351.82	633	Evergreen_Foothill_Forest	Dry
BM-006	Ca_Forest	CP-0001	T6P1	10	September	2016	Scarabaeidae	Scarabaeinae	Dichotomini	Dichotomina	Dichotomius	Dichotomius_fortepunctatus	42	S. Villamarin y B. Obando	S. Villamarin	Pichincha	D.M. Quito	Mashpishungo	732566.43	20351.82	633	Evergreen_Foothill_Forest	Dry
BM-007	Ca_Forest	CP-0001	T7P1	10	September	2016	Scarabaeidae	Scarabaeinae	Dichotomini	Dichotomina	Dichotomius	Dichotomius_fortepunctatus	23	S. Villamarin y B. Obando	S. Villamarin	Pichincha	D.M. Quito	Mashpishungo	732566.43	20351.82	633	Evergreen_Foothill_Forest	Dry
BM-008	Ca_Forest	CP-0001	T8P1	10	September	2016	Scarabaeidae	Scarabaeinae	Dichotomini	Dichotomina	Dichotomius	Dichotomius_fortepunctatus	42	S. Villamarin y B. Obando	S. Villamarin	Pichincha	D.M. Quito	Mashpishungo	732566.43	20351.82	633	Evergreen_Foothill_Forest	Dry
BM-009	Ca_Forest	CP-0001	T9P1	10	September	2016	Scarabaeidae	Scarabaeinae	Dichotomini	Dichotomina	Dichotomius	Dichotomius_fortepunctatus	8	S. Villamarin y B. Obando	S. Villamarin	Pichincha	D.M. Quito	Mashpishungo	732566.43	20351.82	633	Evergreen_Foothill_Forest	Dry
BM-010	Ca_Forest	CP-0001	T1P2	10	September	2016	Scarabaeidae	Scarabaeinae	Dichotomini	Dichotomina	Dichotomius	Dichotomius_fortepunctatus	27	S. Villamarin y B. Obando	S. Villamarin	Pichincha	D.M. Quito	Mashpishungo	732566.43	20351.82	633	Evergreen_Foothill_Forest	Dry
BM-011	Ca_Forest	CP-0001	T2P2	10	September	2016	Scarabaeidae	Scarabaeinae	Dichotomini	Dichotomina	Dichotomius	Dichotomius_fortepunctatus	29	S. Villamarin y B. Obando	S. Villamarin	Pichincha	D.M. Quito	Mashpishungo	732566.43	20351.82	633	Evergreen_Foothill_Forest	Dry
BM-012	Ca_Forest	CP-0001	T3P2	10	September	2016	Scarabaeidae	Scarabaeinae	Dichotomini	Dichotomina	Dichotomius	Dichotomius_fortepunctatus	41	S. Villamarin y B. Obando	S. Villamarin	Pichincha	D.M. Quito	Mashpishungo	732566.43	20351.82	633	Evergreen_Foothill_Forest	Dry
BM-013	Ca_Forest	CP-0001	T4P2	10	September	2016	Scarabaeidae	Scarabaeinae	Dichotomini	Dichotomina	Dichotomius	Dichotomius_fortepunctatus	18	S. Villamarin y B. Obando	S. Villamarin	Pichincha	D.M. Quito	Mashpishungo	732566.43	20351.82	633	Evergreen_Foothill_Forest	Dry
BM-014	Ca_Forest	CP-0001	T5P2	10	September	2016	Scarabaeidae	Scarabaeinae	Dichotomini	Dichotomina	Dichotomius	Dichotomius_fortepunctatus	12	S. Villamarin y B. Obando	S. Villamarin	Pichincha	D.M. Quito	Mashpishungo	732566.43	20351.82	633	Evergreen_Foothill_Forest	Dry
BM-015	Ca_Forest	CP-0001	T6P2	10	September	2016	Scarabaeidae	Scarabaeinae	Dichotomini	Dichotomina	Dichotomius	Dichotomius_fortepunctatus	13	S. Villamarin y B. Obando	S. Villamarin	Pichincha	D.M. Quito	Mashpishungo	732566.43	20351.82	633	Evergreen_Foothill_Forest	Dry
BM-016	Ca_Forest	CP-0001	T7P2	10	September	2016	Scarabaeidae	Scarabaeinae	Dichotomini	Dichotomina	Dichotomius	Dichotomius_fortepunctatus	4	S. Villamarin y B. Obando	S. Villamarin	Pichincha	D.M. Quito	Mashpishungo	732566.43	20351.82	633	Evergreen_Foothill_Forest	Dry
BM-017	Ca_Forest	CP-0001	T8P2	10	September	2016	Scarabaeidae	Scarabaeinae	Dichotomini	Dichotomina	Dichotomius	Dichotomius_fortepunctatus	12	S. Villamarin y B. Obando	S. Villamarin	Pichincha	D.M. Quito	Mashpishungo	732566.43	20351.82	633	Evergreen_Foothill_Forest	Dry
BM-018	Ca_Forest	CP-0001	T9P2	10	September	2016	Scarabaeidae	Scarabaeinae	Dichotomini	Dichotomina	Dichotomius	Dichotomius_fortepunctatus	33	S. Villamarin y B. Obando	S. Villamarin	Pichincha	D.M. Quito	Mashpishungo	732566.43	20351.82	633	Evergreen_Foothill_Forest	Dry
BM-019	Ca_Forest	CP-0001	T1P3	10	September	2016	Scarabaeidae	Scarabaeinae	Dichotomini	Dichotomina	Dichotomius	Dichotomius_fortepunctatus	1	S. Villamarin y B. Obando	S. Villamarin	Pichincha	D.M. Quito	Mashpishungo	732566.43	20351.82	633	Evergreen_Foothill_Forest	Dry
BM-020	Ca_Forest	CP-0001	T2P3	10	September	2016	Scarabaeidae	Scarabaeinae	Dichotomini	Dichotomina	Dichotomius	Dichotomius_fortepunctatus	19	S. Villamarin y B. Obando	S. Villamarin	Pichincha	D.M. Quito	Mashpishungo	732566.43	20351.82	633	Evergreen_Foothill_Forest	Dry
BM-021	Ca_Forest	CP-0001	T3P3	10	September	2016	Scarabaeidae	Scarabaeinae	Dichotomini	Dichotomina	Dichotomius	Dichotomius_fortepunctatus	10	S. Villamarin y B. Obando	S. Villamarin	Pichincha	D.M. Quito	Mashpishungo	732566.43	20351.82	633	Evergreen_Foothill_Forest	Dry
BM-022	Ca_Forest	CP-0001	T4P3	10	September	2016	Scarabaeidae	Scarabaeinae	Dichotomini	Dichotomina	Dichotomius	Dichotomius_fortepunctatus	40	S. Villamarin y B. Obando	S. Villamarin	Pichincha	D.M. Quito	Mashpishungo	732566.43	20351.82	633	Evergreen_Foothill_Forest	Dry
BM-023	Ca_Forest	CP-0001	T6P3	10	September	2016	Scarabaeidae	Scarabaeinae	Dichotomini	Dichotomina	Dichotomius	Dichotomius_fortepunctatus	37	S. Villamarin y B. Obando	S. Villamarin	Pichincha	D.M. Quito	Mashpishungo	732566.43	20351.82	633	Evergreen_Foothill_Forest	Dry
BM-024	Ca_Forest	CP-0001	T7P3	10	September	2016	Scarabaeidae	Scarabaeinae	Dichotomini	Dichotomina	Dichotomius	Dichotomius_fortepunctatus	51	S. Villamarin y B. Obando	S. Villamarin	Pichincha	D.M. Quito	Mashpishungo	732566.43	20351.82	633	Evergreen_Foothill_Forest	Dry
BM-025	Ca_Forest	CP-0001	T8P3	10	September	2016	Scarabaeidae	Scarabaeinae	Dichotomini	Dichotomina	Dichotomius	Dichotomius_fortepunctatus	74	S. Villamarin y B. Obando	S. Villamarin	Pichincha	D.M. Quito	Mashpishungo	732566.43	20351.82	633	Evergreen_Foothill_Forest	Dry
BM-026	Ca_Forest	CP-0001	T9P3	10	September	2016	Scarabaeidae	Scarabaeinae	Dichotomini	Dichotomina	Dichotomius	Dichotomius_fortepunctatus	39	S. Villamarin y B. Obando	S. Villamarin	Pichincha	D.M. Quito	Mashpishungo	732566.43	20351.82	633	Evergreen_Foothill_Forest	Dry
BM-027	Ca_Forest	CP-0001	T9P3	10	September	2016	Scarabaeidae	Scarabaeinae	Dichotomini	Dichotomina	Dichotomius	Dichotomius_fortepunctatus	39	S. Villamarin y B. Obando	S. Villamarin	Pichincha	D.M. Quito	Mashpishungo	732566.43	20351.82	633	Evergreen_Foothill_Forest	Dry
BM-028	Ca_Forest	CP-0001	T2P1	10	September	2016	Scarabaeidae	Scarabaeinae	Canthonini	Canthonina	Deltochilum	Deltochilum_gibbosum	2	S. Villamarin y B. Obando	S. Villamarin	Pichincha	D.M. Quito	Mashpishungo	732566.43	20351.82	633	Evergreen_Foothill_Forest	Dry
BM-029	Ca_Forest	CP-0001	T3P1	10	September	2016	Scarabaeidae	Scarabaeinae	Canthonini	Canthonina	Deltochilum	Deltochilum_gibbosum	1	S. Villamarin y B. Obando	S. Villamarin	Pichincha	D.M. Quito	Mashpishungo	732566.43	20351.82	633	Evergreen_Foothill_Forest	Dry
BM-030	Ca_Forest	CP-0001	T9P1	10	September	2016	Scarabaeidae	Scarabaeinae	Canthonini	Canthonina	Deltochilum	Deltochilum_gibbosum	2	S. Villamarin y B. Obando	S. Villamarin	Pichincha	D.M. Quito	Mashpishungo	732566.43	20351.82	633	Evergreen_Foothill_Forest	Dry
BM-031	Ca_Forest	CP-0001	T5P2	10	September	2016	Scarabaeidae	Scarabaeinae	Canthonini	Canthonina	Deltochilum	Deltochilum_gibbosum	1	S. Villamarin y B. Obando	S. Villamarin	Pichincha	D.M. Quito	Mashpishungo	732566.43	20351.82	633	Evergreen_Foothill_Forest	Dry
BM-032	Ca_Forest	CP-0001	T9P2	10	September	2016	Scarabaeidae	Scarabaeinae	Canthonini	Canthonina	Deltochilum	Deltochilum_gibbosum	1	S. Villamarin y B. Obando	S. Villamarin	Pichincha	D.M. Quito	Mashpishungo	732566.43	20351.82	633	Evergreen_Foothill_Forest	Dry
BM-033	Ca_Forest	CP-0001	T3P3	10	September	2016	Scarabaeidae	Scarabaeinae	Canthonini	Canthonina	Deltochilum	Deltochilum_gibbosum	1	S. Villamarin y B. Obando	S. Villamarin	Pichincha	D.M. Quito	Mashpishungo	732566.43	20351.82	633	Evergreen_Foothill_Forest	Dry
BM-034	Ca_Forest	CP-0001	T7P3	10	September	2016	Scarabaeidae	Scarabaeinae	Canthonini	Canthonina	Deltochilum	Deltochilum_gibbosum	1	S. Villamarin y B. Obando	S. Villamarin	Pichincha	D.M. Quito	Mashpishungo	732566.43	20351.82	633	Evergreen_Foothill_Forest	Dry
BM-035	Ca_Forest	CP-0001	T9P3	10	September	2016	Scarabaeidae	Scarabaeinae	Canthonini	Canthonina	Deltochilum	Deltochilum_gibbosum	2	S. Villamarin y B. Obando	S. Villamarin	Pichincha	D.M. Quito	Mashpishungo	732566.43	20351.82	633	Evergreen_Foothill_Forest	Dry
BM-036	Ca_Forest	CP-0001	T3P1	10	September	2016	Scarabaeidae	Scarabaeinae	Canthonini	Canthonina	Deltochilum	Deltochilum_parile	2	S. Villamarin y B. Obando	S. Villamarin	Pichincha	D.M. Quito	Mashpishungo	732566.43	20351.82	633	Evergreen_Foothill_Forest	Dry
BM-037	Ca_Forest	CP-0001	T4P1	10	September	2016	Scarabaeidae	Scarabaeinae	Canthonini	Canthonina	Deltochilum	Deltochilum_parile	1	S. Villamarin y B. Obando	S. Villamarin	Pichincha	D.M. Quito	Mashpishungo	732566.43	20351.82	633	Evergreen_Foothill_Forest	Dry
BM-038	Ca_Forest	CP-0001	T7P1	10	September	2016	Scarabaeidae	Scarabaeinae	Canthonini	Canthonina	Deltochilum	Deltochilum_parile	1	S. Villamarin y B. Obando	S. Villamarin	Pichincha	D.M. Quito	Mashpishungo	732566.43	20351.82	633	Evergreen_Foothill_Forest	Dry
BM-039	Ca_Forest	CP-0001	T8P1	10	September	2016	Scarabaeidae	Scarabaeinae	Canthonini	Canthonina	Deltochilum	Deltochilum_parile	1	S. Villamarin y B. Obando	S. Villamarin	Pichincha	D.M. Quito	Mashpishungo	732566.43	20351.82	633	Evergreen_Foothill_Forest	Dry
BM-040	Ca_Forest	CP-0001	T9P1	10	September	2016	Scarabaeidae	Scarabaeinae	Canthonini	Canthonina	Deltochilum	Deltochilum_parile	1	S. Villamarin y B. Obando	S. Villamarin	Pichincha	D.M. Quito	Mashpishungo	732566.43	20351.82	633	Evergreen_Foothill_Forest	Dry
BM-041	Ca_Forest	CP-0001	T2P2	10	September	2016	Scarabaeidae	Scarabaeinae	Canthonini	Canthonina	Deltochilum	Deltochilum_parile	1	S. Villamarin y B. Obando	S. Villamarin	Pichincha	D.M. Quito	Mashpishungo	732566.43	20351.82	633	Evergreen_Foothill_Forest	Dry
BM-042	Ca_Forest	CP-0001	T7P2	10	September	2016	Scarabaeidae	Scarabaeinae	Canthonini	Canthonina	Deltochilum	Deltochilum_parile	1	S. Villamarin y B. Obando	S. Villamarin	Pichincha	D.M. Quito	Mashpishungo	732566.43	20351.82	633	Evergreen_Foothill_Forest	Dry
BM-043	Ca_Forest	CP-0001	T3P3	10	September	2016	Scarabaeidae	Scarabaeinae	Canthonini	Canthonina	Deltochilum	Deltochilum_parile	2	S. Villamarin y B. Obando	S. Villamarin	Pichincha	D.M. Quito	Mashpishungo	732566.43	20351.82	633	Evergreen_Foothill_Forest	Dry
BM-044	Ca_Forest	CP-0001	T4P3	10	September	2016	Scarabaeidae	Scarabaeinae	Canthonini	Canthonina	Deltochilum	Deltochilum_parile	1	S. Villamarin y B. Obando	S. Villamarin	Pichincha	D.M. Quito	Mashpishungo	732566.43	20351.82	633	Evergreen_Foothill_Forest	Dry
BM-045	Ca_Forest	CP-0001	T6P3	10	September	2016	Scarabaeidae	Scarabaeinae	Canthonini	Canthonina	Deltochilum	Deltochilum_parile	1	S. Villamarin y B. Obando	S. Villamarin	Pichincha	D.M. Quito	Mashpishungo	732566.43	20351.82	633	Evergreen_Foothill_Forest	Dry
BM-046	Ca_Forest	CP-0001	T8P3	10	September	2016	Scarabaeidae	Scarabaeinae	Canthonini	Canthonina	Deltochilum	Deltochilum_parile	1	S. Villamarin y B. Obando	S. Villamarin	Pichincha	D.M. Quito	Mashpishungo	732566.43	20351.82	633	Evergreen_Foothill_Forest	Dry
BM-047	Ca_Forest	CP-0001	T9P3	10	September	2016	Scarabaeidae	Scarabaeinae	Canthonini	Canthonina	Deltochilum	Deltochilum_parile	1	S. Villamarin y B. Obando	S. Villamarin	Pichincha	D.M. Quito	Mashpishungo	732566.43	20351.82	633	Evergreen_Foothill_Forest	Dry
BM-048	Ca_Forest	CP-0001	T6P1	10	September	2016	Scarabaeidae	Scarabaeinae	Canthonini	Canthonina	Deltochilum	Deltochilum_loperae	1	S. Villamarin y B. Obando	S. Villamarin	Pichincha	D.M. Quito	Mashpishungo	732566.43	20351.82	633	Evergreen_Foothill_Forest	Dry
BM-049	Ca_Forest	CP-0001	T5P1	10	September	2016	Scarabaeidae	Scarabaeinae	Canthonini	Canthonina	Scybalocanthon	Scybalocanthon_trimaculatus	2	S. Villamarin y B. Obando	S. Villamarin	Pichincha	D.M. Quito	Mashpishungo	732566.43	20351.82	633	Evergreen_Foothill_Forest	Dry
BM-050	Ca_Forest	CP-0001	T2P3	10	September	2016	Scarabaeidae	Scarabaeinae	Canthonini	Canthonina	Scybalocanthon	Scybalocanthon_trimaculatus	1	S. Villamarin y B. Obando	S. Villamarin	Pichincha	D.M. Quito	Mashpishungo	732566.43	20351.82	633	Evergreen_Foothill_Forest	Dry
BM-051	Ca_Forest	CP-0001	T8P3	10	September	2016	Scarabaeidae	Scarabaeinae	Canthonini	Canthonina	Scybalocanthon	Scybalocanthon_trimaculatus	1	S. Villamarin y B. Obando	S. Villamarin	Pichincha	D.M. Quito	Mashpishungo	732566.43	20351.82	633	Evergreen_Foothill_Forest	Dry
BM-052	Ca_Forest	CP-0001	T6P1	10	September	2016	Scarabaeidae	Scarabaeinae	Dichotomini	Dichotomina	Dichotomius	Dichotomius_divergens	3	S. Villamarin y B. Obando	S. Villamarin	Pichincha	D.M. Quito	Mashpishungo	732566.43	20351.82	633	Evergreen_Foothill_Forest	Dry
BM-053	Ca_Forest	CP-0001	T7P1	10	September	2016	Scarabaeidae	Scarabaeinae	Dichotomini	Dichotomina	Dichotomius	Dichotomius_divergens	3	S. Villamarin y B. Obando	S. Villamarin	Pichincha	D.M. Quito	Mashpishungo	732566.43	20351.82	633	Evergreen_Foothill_Forest	Dry
BM-054	Ca_Forest	CP-0001	T8P1	10	September	2016	Scarabaeidae	Scarabaeinae	Dichotomini	Dichotomina	Dichotomius	Dichotomius_divergens	1	S. Villamarin y B. Obando	S. Villamarin	Pichincha	D.M. Quito	Mashpishungo	732566.43	20351.82	633	Evergreen_Foothill_Forest	Dry
BM-055	Ca_Forest	CP-0001	T9P1	10	September	2016	Scarabaeidae	Scarabaeinae	Dichotomini	Dichotomina	Dichotomius	Dichotomius_divergens	1	S. Villamarin y B. Obando	S. Villamarin	Pichincha	D.M. Quito	Mashpishungo	732566.43	20351.82	633	Evergreen_Foothill_Forest	Dry
BM-056	Ca_Forest	CP-0001	T1P2	10	September	2016	Scarabaeidae	Scarabaeinae	Dichotomini	Dichotomina	Dichotomius	Dichotomius_divergens	1	S. Villamarin y B. Obando	S. Villamarin	Pichincha	D.M. Quito	Mashpishungo	732566.43	20351.82	633	Evergreen_Foothill_Forest	Dry
BM-057	Ca_Forest	CP-0001	T5P2	10	September	2016	Scarabaeidae	Scarabaeinae	Dichotomini	Dichotomina	Dichotomius	Dichotomius_divergens	1	S. Villamarin y B. Obando	S. Villamarin	Pichincha	D.M. Quito	Mashpishungo	732566.43	20351.82	633	Evergreen_Foothill_Forest	Dry
BM-058	Ca_Forest	CP-0001	T7P2	10	September	2016	Scarabaeidae	Scarabaeinae	Dichotomini	Dichotomina	Dichotomius	Dichotomius_divergens	1	S. Villamarin y B. Obando	S. Villamarin	Pichincha	D.M. Quito	Mashpishungo	732566.43	20351.82	633	Evergreen_Foothill_Forest	Dry
BM-059	Ca_Forest	CP-0001	T8P2	10	September	2016	Scarabaeidae	Scarabaeinae	Dichotomini	Dichotomina	Dichotomius	Dichotomius_divergens	2	S. Villamarin y B. Obando	S. Villamarin	Pichincha	D.M. Quito	Mashpishungo	732566.43	20351.82	633	Evergreen_Foothill_Forest	Dry
BM-060	Ca_Forest	CP-0001	T9P2	10	September	2016	Scarabaeidae	Scarabaeinae	Dichotomini	Dichotomina	Dichotomius	Dichotomius_divergens	1	S. Villamarin y B. Obando	S. Villamarin	Pichincha	D.M. Quito	Mashpishungo	732566.43	20351.82	633	Evergreen_Foothill_Forest	Dry
BM-061	Ca_Forest	CP-0001	T1P3	10	September	2016	Scarabaeidae	Scarabaeinae	Dichotomini	Dichotomina	Dichotomius	Dichotomius_divergens	2	S. Villamarin y B. Obando	S. Villamarin	Pichincha	D.M. Quito	Mashpishungo	732566.43	20351.82	633	Evergreen_Foothill_Forest	Dry
BM-062	Ca_Forest	CP-0001	T3P3	10	September	2016	Scarabaeidae	Scarabaeinae	Dichotomini	Dichotomina	Dichotomius	Dichotomius_divergens	1	S. Villamarin y B. Obando	S. Villamarin	Pichincha	D.M. Quito	Mashpishungo	732566.43	20351.82	633	Evergreen_Foothill_Forest	Dry
BM-063	Ca_Forest	CP-0001	T4P3	10	September	2016	Scarabaeidae	Scarabaeinae	Dichotomini	Dichotomina	Dichotomius	Dichotomius_divergens	2	S. Villamarin y B. Obando	S. Villamarin	Pichincha	D.M. Quito	Mashpishungo	732566.43	20351.82	633	Evergreen_Foothill_Forest	Dry
BM-064	Ca_Forest	CP-0001	T6P3	10	September	2016	Scarabaeidae	Scarabaeinae	Dichotomini	Dichotomina	Dichotomius	Dichotomius_divergens	3	S. Villamarin y B. Obando	S. Villamarin	Pichincha	D.M. Quito	Mashpishungo	732566.43	20351.82	633	Evergreen_Foothill_Forest	Dry
BM-065	Ca_Forest	CP-0001	T7P3	10	September	2016	Scarabaeidae	Scarabaeinae	Dichotomini	Dichotomina	Dichotomius	Dichotomius_divergens	2	S. Villamarin y B. Obando	S. Villamarin	Pichincha	D.M. Quito	Mashpishungo	732566.43	20351.82	633	Evergreen_Foothill_Forest	Dry
BM-066	Ca_Forest	CP-0001	T8P3	10	September	2016	Scarabaeidae	Scarabaeinae	Dichotomini	Dichotomina	Dichotomius	Dichotomius_divergens	2	S. Villamarin y B. Obando	S. Villamarin	Pichincha	D.M. Quito	Mashpishungo	732566.43	20351.82	633	Evergreen_Foothill_Forest	Dry
BM-067	Ca_Forest	CP-0001	T9P3	10	September	2016	Scarabaeidae	Scarabaeinae	Dichotomini	Dichotomina	Dichotomius	Dichotomius_divergens	1	S. Villamarin y B. Obando	S. Villamarin	Pichincha	D.M. Quito	Mashpishungo	732566.43	20351.82	633	Evergreen_Foothill_Forest	Dry
BM-068	Ca_Forest	CP-0001	T1P3	10	September	2016	Scarabaeidae	Scarabaeinae	Dichotomini	Dichotomina	Canthidium	Canthidium_bicolor	1	S. Villamarin y B. Obando	S. Villamarin	Pichincha	D.M. Quito	Mashpishungo	732566.43	20351.82	633	Evergreen_Foothill_Forest	Dry
BM-069	Ca_Forest	CP-0001	T1P3	10	September	2016	Scarabaeidae	Scarabaeinae	Dichotomini	Dichotomina	Canthidium	Canthidium_sp10	2	S. Villamarin y B. Obando	S. Villamarin	Pichincha	D.M. Quito	Mashpishungo	732566.43	20351.82	633	Evergreen_Foothill_Forest	Dry
BM-070	Ca_Forest	CP-0001	T9P3	10	September	2016	Scarabaeidae	Scarabaeinae	Dichotomini	Dichotomina	Canthidium	Canthidium_sp9	1	S. Villamarin y B. Obando	S. Villamarin	Pichincha	D.M. Quito	Mashpishungo	732566.43	20351.82	633	Evergreen_Foothill_Forest	Dry
BM-071	Ca_Forest	CP-0001	T7P3	10	September	2016	Scarabaeidae	Scarabaeinae	Dichotomini	Dichotomina	Canthidium	Canthidium_centrale	1	S. Villamarin y B. Obando	S. Villamarin	Pichincha	D.M. Quito	Mashpishungo	732566.43	20351.82	633	Evergreen_Foothill_Forest	Dry
BM-072	Ca_Forest	CP-0001	T8P3	10	September	2016	Scarabaeidae	Scarabaeinae	Dichotomini	Dichotomina	Canthidium	Canthidium_centrale	1?	S. Villamarin y B. Obando	S. Villamarin	Pichincha	D.M. Quito	Mashpishungo	732566.43	20351.82	633	Evergreen_Foothill_Forest	Dry
BM-073	Ca_Forest	CP-0001	T2P1	10	September	2016	Scarabaeidae	Scarabaeinae	Dichotomini	Dichotomina	Canthidium	Canthidium_splendidum	1	S. Villamarin y B. Obando	S. Villamarin	Pichincha	D.M. Quito	Mashpishungo	732566.43	20351.82	633	Evergreen_Foothill_Forest	Dry
BM-074	Ca_Forest	CP-0001	T4P1	10	September	2016	Scarabaeidae	Scarabaeinae	Dichotomini	Dichotomina	Canthidium	Canthidium_splendidum	1	S. Villamarin y B. Obando	S. Villamarin	Pichincha	D.M. Quito	Mashpishungo	732566.43	20351.82	633	Evergreen_Foothill_Forest	Dry
BM-075	Ca_Forest	CP-0001	T5P1	10	September	2016	Scarabaeidae	Scarabaeinae	Dichotomini	Dichotomina	Canthidium	Canthidium_splendidum	2	S. Villamarin y B. Obando	S. Villamarin	Pichincha	D.M. Quito	Mashpishungo	732566.43	20351.82	633	Evergreen_Foothill_Forest	Dry
BM-076	Ca_Forest	CP-0001	T7P1	10	September	2016	Scarabaeidae	Scarabaeinae	Dichotomini	Dichotomina	Canthidium	Canthidium_splendidum	1	S. Villamarin y B. Obando	S. Villamarin	Pichincha	D.M. Quito	Mashpishungo	732566.43	20351.82	633	Evergreen_Foothill_Forest	Dry
BM-077	Ca_Forest	CP-0001	T2P3	10	September	2016	Scarabaeidae	Scarabaeinae	Dichotomini	Dichotomina	Canthidium	Canthidium_splendidum	1	S. Villamarin y B. Obando	S. Villamarin	Pichincha	D.M. Quito	Mashpishungo	732566.43	20351.82	633	Evergreen_Foothill_Forest	Dry
BM-078	Ca_Forest	CP-0001	T9P3	10	September	2016	Scarabaeidae	Scarabaeinae	Dichotomini	Dichotomina	Canthidium	Canthidium_splendidum	1	S. Villamarin y B. Obando	S. Villamarin	Pichincha	D.M. Quito	Mashpishungo	732566.43	20351.82	633	Evergreen_Foothill_Forest	Dry
BM-079	Ca_Forest	CP-0001	T2P2	10	September	2016	Scarabaeidae	Scarabaeinae	Dichotomini	Dichotomina	Canthidium	Canthidium_pseudaurifex	1	S. Villamarin y B. Obando	S. Villamarin	Pichincha	D.M. Quito	Mashpishungo	732566.43	20351.82	633	Evergreen_Foothill_Forest	Dry
BM-080	Ca_Forest	CP-0001	T2P3	10	September	2016	Scarabaeidae	Scarabaeinae	Dichotomini	Dichotomina	Canthidium	Canthidium_pseudaurifex	1	S. Villamarin y B. Obando	S. Villamarin	Pichincha	D.M. Quito	Mashpishungo	732566.43	20351.82	633	Evergreen_Foothill_Forest	Dry
BM-081	Ca_Forest	CP-0001	T2P2	10	September	2016	Scarabaeidae	Scarabaeinae	Dichotomini	Dichotomina	Canthidium	Canthidium_haroldi	1	S. Villamarin y B. Obando	S. Villamarin	Pichincha	D.M. Quito	Mashpishungo	732566.43	20351.82	633	Evergreen_Foothill_Forest	Dry
BM-082	Ca_Forest	CP-0001	T2P3	10	September	2016	Scarabaeidae	Scarabaeinae	Dichotomini	Dichotomina	Canthidium	Canthidium_haroldi	1	S. Villamarin y B. Obando	S. Villamarin	Pichincha	D.M. Quito	Mashpishungo	732566.43	20351.82	633	Evergreen_Foothill_Forest	Dry
BM-083	Ca_Forest	CP-0001	T5P1	10	September	2016	Scarabaeidae	Scarabaeinae	Dichotomini	Dichotomina	Ontherus	Ontherus_compressicornis	1	S. Villamarin y B. Obando	S. Villamarin	Pichincha	D.M. Quito	Mashpishungo	732566.43	20351.82	633	Evergreen_Foothill_Forest	Dry
BM-084	Ca_Forest	CP-0001	T6P1	10	September	2016	Scarabaeidae	Scarabaeinae	Dichotomini	Dichotomina	Ontherus	Ontherus_compressicornis	1	S. Villamarin y B. Obando	S. Villamarin	Pichincha	D.M. Quito	Mashpishungo	732566.43	20351.82	633	Evergreen_Foothill_Forest	Dry
BM-085	Ca_Forest	CP-0001	T7P1	10	September	2016	Scarabaeidae	Scarabaeinae	Dichotomini	Dichotomina	Ontherus	Ontherus_compressicornis	3	S. Villamarin y B. Obando	S. Villamarin	Pichincha	D.M. Quito	Mashpishungo	732566.43	20351.82	633	Evergreen_Foothill_Forest	Dry
BM-086	Ca_Forest	CP-0001	T3P3	10	September	2016	Scarabaeidae	Scarabaeinae	Dichotomini	Dichotomina	Ontherus	Ontherus_compressicornis	2	S. Villamarin y B. Obando	S. Villamarin	Pichincha	D.M. Quito	Mashpishungo	732566.43	20351.82	633	Evergreen_Foothill_Forest	Dry
BM-087	Ca_Forest	CP-0001	T8P3	10	September	2016	Scarabaeidae	Scarabaeinae	Dichotomini	Dichotomina	Ontherus	Ontherus_compressicornis	2	S. Villamarin y B. Obando	S. Villamarin	Pichincha	D.M. Quito	Mashpishungo	732566.43	20351.82	633	Evergreen_Foothill_Forest	Dry
BM-088	Ca_Forest	CP-0001	T8P2	10	September	2016	Scarabaeidae	Scarabaeinae	Onthophagini	Onthophagina	Onthophagus	Onthophagus_stockwelli	1	S. Villamarin y B. Obando	S. Villamarin	Pichincha	D.M. Quito	Mashpishungo	732566.43	20351.82	633	Evergreen_Foothill_Forest	Dry
BM-089	Ca_Forest	CP-0001	T1P3	10	September	2016	Scarabaeidae	Scarabaeinae	Onthophagini	Onthophagina	Onthophagus	Onthophagus_stockwelli	1	S. Villamarin y B. Obando	S. Villamarin	Pichincha	D.M. Quito	Mashpishungo	732566.43	20351.82	633	Evergreen_Foothill_Forest	Dry
BM-090	Ca_Forest	CP-0001	T1P2	10	September	2016	Scarabaeidae	Scarabaeinae	Onthophagini	Onthophagina	Onthophagus	Onthophagus_belorhinus	1	S. Villamarin y B. Obando	S. Villamarin	Pichincha	D.M. Quito	Mashpishungo	732566.43	20351.82	633	Evergreen_Foothill_Forest	Dry
BM-091	Ca_Forest	CP-0001	T3P2	10	September	2016	Scarabaeidae	Scarabaeinae	Onthophagini	Onthophagina	Onthophagus	Onthophagus_nebeleki	1	S. Villamarin y B. Obando	S. Villamarin	Pichincha	D.M. Quito	Mashpishungo	732566.43	20351.82	633	Evergreen_Foothill_Forest	Dry
BM-092	Ca_Forest	CP-0001	T6P2	10	September	2016	Scarabaeidae	Scarabaeinae	Onthophagini	Onthophagina	Onthophagus	Onthophagus_nebeleki	2	S. Villamarin y B. Obando	S. Villamarin	Pichincha	D.M. Quito	Mashpishungo	732566.43	20351.82	633	Evergreen_Foothill_Forest	Dry
BM-093	Ca_Forest	CP-0001	T3P3	10	September	2016	Scarabaeidae	Scarabaeinae	Phanaeinini	Phanaeina	Oxysternon	Oxysternon_conspicillatum	1	S. Villamarin y B. Obando	S. Villamarin	Pichincha	D.M. Quito	Mashpishungo	732566.43	20351.82	633	Evergreen_Foothill_Forest	Dry
BM-094	Ca_Forest	CP-0001	T3P3	10	September	2016	Scarabaeidae	Scarabaeinae	Phanaeinini	Phanaeina	Oxysternon	Oxysternon_silenus	1	S. Villamarin y B. Obando	S. Villamarin	Pichincha	D.M. Quito	Mashpishungo	732566.43	20351.82	633	Evergreen_Foothill_Forest	Dry
BM-095	Ca_Forest	CP-0001	T6P1	10	September	2016	Scarabaeidae	Scarabaeinae	Phanaeinini	Phanaeina	Phanaeus	Phanaeus_pyrois	1	S. Villamarin y B. Obando	S. Villamarin	Pichincha	D.M. Quito	Mashpishungo	732566.43	20351.82	633	Evergreen_Foothill_Forest	Dry
BM-096	Ca_Forest	CP-0001	T7P1	10	September	2016	Scarabaeidae	Scarabaeinae	Phanaeinini	Phanaeina	Phanaeus	Phanaeus_pyrois	3	S. Villamarin y B. Obando	S. Villamarin	Pichincha	D.M. Quito	Mashpishungo	732566.43	20351.82	633	Evergreen_Foothill_Forest	Dry
BM-097	Ca_Forest	CP-0001	T8P1	10	September	2016	Scarabaeidae	Scarabaeinae	Phanaeinini	Phanaeina	Phanaeus	Phanaeus_pyrois	1	S. Villamarin y B. Obando	S. Villamarin	Pichincha	D.M. Quito	Mashpishungo	732566.43	20351.82	633	Evergreen_Foothill_Forest	Dry
BM-098	Ca_Forest	CP-0001	T2P3	10	September	2016	Scarabaeidae	Scarabaeinae	Phanaeinini	Phanaeina	Phanaeus	Phanaeus_pyrois	1	S. Villamarin y B. Obando	S. Villamarin	Pichincha	D.M. Quito	Mashpishungo	732566.43	20351.82	633	Evergreen_Foothill_Forest	Dry
BM-099	Ca_Forest	CP-0001	T7P3	10	September	2016	Scarabaeidae	Scarabaeinae	Phanaeinini	Phanaeina	Phanaeus	Phanaeus_pyrois	3	S. Villamarin y B. Obando	S. Villamarin	Pichincha	D.M. Quito	Mashpishungo	732566.43	20351.82	633	Evergreen_Foothill_Forest	Dry
BM-100	Ca_Forest	CP-0001	T6P1	10	September	2016	Scarabaeidae	Scarabaeinae	Eurysternini	Eurysternina	Eurysternus	Eurysternus_caribaeus	1	S. Villamarin y B. Obando	S. Villamarin	Pichincha	D.M. Quito	Mashpishungo	732566.43	20351.82	633	Evergreen_Foothill_Forest	Dry
BM-101	Ca_Forest	CP-0001	T7P1	10	September	2016	Scarabaeidae	Scarabaeinae	Phanaeinini	Phanaeina	Sulcophanaeus	Sulcophanaeus_miyashitai	1	S. Villamarin y B. Obando	S. Villamarin	Pichincha	D.M. Quito	Mashpishungo	732566.43	20351.82	633	Evergreen_Foothill_Forest	Dry
BM-102	Ca_Forest	CP-0001	T7P1	10	September	2016	Scarabaeidae	Scarabaeinae	Ateuchini	Ateuchina	Anomiopus	Anomiopus_sp	2	S. Villamarin y B. Obando	S. Villamarin	Pichincha	D.M. Quito	Mashpishungo	732566.43	20351.82	633	Evergreen_Foothill_Forest	Dry
BM-103	Ca_Forest	CP-0001	T8P1	10	September	2016	Scarabaeidae	Scarabaeinae	Ateuchini	Ateuchina	Anomiopus	Anomiopus_sp	8	S. Villamarin y B. Obando	S. Villamarin	Pichincha	D.M. Quito	Mashpishungo	732566.43	20351.82	633	Evergreen_Foothill_Forest	Dry
BM-104	Ca_Forest	CP-0001	T2P3	10	September	2016	Scarabaeidae	Scarabaeinae	Ateuchini	Ateuchina	Anomiopus	Anomiopus_sp	5	S. Villamarin y B. Obando	S. Villamarin	Pichincha	D.M. Quito	Mashpishungo	732566.43	20351.82	633	Evergreen_Foothill_Forest	Dry
BM-105	Ca_Forest	CP-0001	T4P3	10	September	2016	Scarabaeidae	Scarabaeinae	Ateuchini	Ateuchina	Anomiopus	Anomiopus_sp	7	S. Villamarin y B. Obando	S. Villamarin	Pichincha	D.M. Quito	Mashpishungo	732566.43	20351.82	633	Evergreen_Foothill_Forest	Dry
BM-106	Ca_Forest	CP-0001	T6P3	10	September	2016	Scarabaeidae	Scarabaeinae	Ateuchini	Ateuchina	Anomiopus	Anomiopus_sp	7	S. Villamarin y B. Obando	S. Villamarin	Pichincha	D.M. Quito	Mashpishungo	732566.43	20351.82	633	Evergreen_Foothill_Forest	Dry
BM-107	Ca_Forest	CP-0001	T7P3	10	September	2016	Scarabaeidae	Scarabaeinae	Ateuchini	Ateuchina	Anomiopus	Anomiopus_sp	6	S. Villamarin y B. Obando	S. Villamarin	Pichincha	D.M. Quito	Mashpishungo	732566.43	20351.82	633	Evergreen_Foothill_Forest	Dry
BM-108	Ca_Forest	CP-0001	T8P3	10	September	2016	Scarabaeidae	Scarabaeinae	Ateuchini	Ateuchina	Anomiopus	Anomiopus_sp	3	S. Villamarin y B. Obando	S. Villamarin	Pichincha	D.M. Quito	Mashpishungo	732566.43	20351.82	633	Evergreen_Foothill_Forest	Dry
BM-109	Ca_Forest	CP-0001	T9P3	10	September	2016	Scarabaeidae	Scarabaeinae	Ateuchini	Ateuchina	Anomiopus	Anomiopus_sp	1	S. Villamarin y B. Obando	S. Villamarin	Pichincha	D.M. Quito	Mashpishungo	732566.43	20351.82	633	Evergreen_Foothill_Forest	Dry
CA-110	Agroecological_Cacao	CP-0002	T3P1	15	September	2016	Scarabaeidae	Scarabaeinae	Canthonini	Canthonina	Deltochilum	Deltochilum_parile	2	S. Villamarin y B. Obando	S. Villamarin	Pichincha	D.M. Quito	Mashpishungo	732455.66	20189.81	520	Evergreen_Foothill_Forest	Dry
CA-111	Agroecological_Cacao	CP-0002	T5P1	15	September	2016	Scarabaeidae	Scarabaeinae	Canthonini	Canthonina	Deltochilum	Deltochilum_parile	2	S. Villamarin y B. Obando	S. Villamarin	Pichincha	D.M. Quito	Mashpishungo	732455.66	20189.81	520	Evergreen_Foothill_Forest	Dry
CA-112	Agroecological_Cacao	CP-0002	T6P1	15	September	2016	Scarabaeidae	Scarabaeinae	Canthonini	Canthonina	Deltochilum	Deltochilum_parile	2	S. Villamarin y B. Obando	S. Villamarin	Pichincha	D.M. Quito	Mashpishungo	732455.66	20189.81	520	Evergreen_Foothill_Forest	Dry
CA-113	Agroecological_Cacao	CP-0002	T7P1	15	September	2016	Scarabaeidae	Scarabaeinae	Canthonini	Canthonina	Deltochilum	Deltochilum_parile	1	S. Villamarin y B. Obando	S. Villamarin	Pichincha	D.M. Quito	Mashpishungo	732455.66	20189.81	520	Evergreen_Foothill_Forest	Dry
CA-114	Agroecological_Cacao	CP-0002	T9P1	15	September	2016	Scarabaeidae	Scarabaeinae	Canthonini	Canthonina	Deltochilum	Deltochilum_parile	1	S. Villamarin y B. Obando	S. Villamarin	Pichincha	D.M. Quito	Mashpishungo	732455.66	20189.81	520	Evergreen_Foothill_Forest	Dry
CA-115	Agroecological_Cacao	CP-0002	T2P2	15	September	2016	Scarabaeidae	Scarabaeinae	Canthonini	Canthonina	Deltochilum	Deltochilum_parile	1	S. Villamarin y B. Obando	S. Villamarin	Pichincha	D.M. Quito	Mashpishungo	732455.66	20189.81	520	Evergreen_Foothill_Forest	Dry
CA-116	Agroecological_Cacao	CP-0002	T9P2	15	September	2016	Scarabaeidae	Scarabaeinae	Canthonini	Canthonina	Deltochilum	Deltochilum_parile	1	S. Villamarin y B. Obando	S. Villamarin	Pichincha	D.M. Quito	Mashpishungo	732455.66	20189.81	520	Evergreen_Foothill_Forest	Dry
CA-117	Agroecological_Cacao	CP-0002	T2P3	15	September	2016	Scarabaeidae	Scarabaeinae	Canthonini	Canthonina	Deltochilum	Deltochilum_parile	1	S. Villamarin y B. Obando	S. Villamarin	Pichincha	D.M. Quito	Mashpishungo	732455.66	20189.81	520	Evergreen_Foothill_Forest	Dry
CA-118	Agroecological_Cacao	CP-0002	T1P1	15	September	2016	Scarabaeidae	Scarabaeinae	Dichotomini	Dichotomina	Dichotomius	Dichotomius_fortepunctatus	1	S. Villamarin y B. Obando	S. Villamarin	Pichincha	D.M. Quito	Mashpishungo	732455.66	20189.81	520	Evergreen_Foothill_Forest	Dry
CA-119	Agroecological_Cacao	CP-0002	T2P1	15	September	2016	Scarabaeidae	Scarabaeinae	Dichotomini	Dichotomina	Dichotomius	Dichotomius_fortepunctatus	2	S. Villamarin y B. Obando	S. Villamarin	Pichincha	D.M. Quito	Mashpishungo	732455.66	20189.81	520	Evergreen_Foothill_Forest	Dry
CA-120	Agroecological_Cacao	CP-0002	T2P2	15	September	2016	Scarabaeidae	Scarabaeinae	Dichotomini	Dichotomina	Dichotomius	Dichotomius_fortepunctatus	2	S. Villamarin y B. Obando	S. Villamarin	Pichincha	D.M. Quito	Mashpishungo	732455.66	20189.81	520	Evergreen_Foothill_Forest	Dry
CA-121	Agroecological_Cacao	CP-0002	T3P2	15	September	2016	Scarabaeidae	Scarabaeinae	Dichotomini	Dichotomina	Dichotomius	Dichotomius_fortepunctatus	1	S. Villamarin y B. Obando	S. Villamarin	Pichincha	D.M. Quito	Mashpishungo	732455.66	20189.81	520	Evergreen_Foothill_Forest	Dry
CA-122	Agroecological_Cacao	CP-0002	T1P1	15	September	2016	Scarabaeidae	Scarabaeinae	Dichotomini	Dichotomina	Dichotomius	Dichotomius_divergens	2	S. Villamarin y B. Obando	S. Villamarin	Pichincha	D.M. Quito	Mashpishungo	732455.66	20189.81	520	Evergreen_Foothill_Forest	Dry
CA-123	Agroecological_Cacao	CP-0002	T2P1	15	September	2016	Scarabaeidae	Scarabaeinae	Dichotomini	Dichotomina	Dichotomius	Dichotomius_divergens	1	S. Villamarin y B. Obando	S. Villamarin	Pichincha	D.M. Quito	Mashpishungo	732455.66	20189.81	520	Evergreen_Foothill_Forest	Dry
CA-124	Agroecological_Cacao	CP-0002	T6P1	15	September	2016	Scarabaeidae	Scarabaeinae	Dichotomini	Dichotomina	Dichotomius	Dichotomius_divergens	1	S. Villamarin y B. Obando	S. Villamarin	Pichincha	D.M. Quito	Mashpishungo	732455.66	20189.81	520	Evergreen_Foothill_Forest	Dry
CA-125	Agroecological_Cacao	CP-0002	T8P1	15	September	2016	Scarabaeidae	Scarabaeinae	Dichotomini	Dichotomina	Dichotomius	Dichotomius_divergens	1	S. Villamarin y B. Obando	S. Villamarin	Pichincha	D.M. Quito	Mashpishungo	732455.66	20189.81	520	Evergreen_Foothill_Forest	Dry
CA-126	Agroecological_Cacao	CP-0002	T3P2	15	September	2016	Scarabaeidae	Scarabaeinae	Dichotomini	Dichotomina	Dichotomius	Dichotomius_divergens	1	S. Villamarin y B. Obando	S. Villamarin	Pichincha	D.M. Quito	Mashpishungo	732455.66	20189.81	520	Evergreen_Foothill_Forest	Dry
CA-127	Agroecological_Cacao	CP-0002	T6P2	15	September	2016	Scarabaeidae	Scarabaeinae	Dichotomini	Dichotomina	Dichotomius	Dichotomius_divergens	1	S. Villamarin y B. Obando	S. Villamarin	Pichincha	D.M. Quito	Mashpishungo	732455.66	20189.81	520	Evergreen_Foothill_Forest	Dry
CA-128	Agroecological_Cacao	CP-0002	T4P3	15	September	2016	Scarabaeidae	Scarabaeinae	Dichotomini	Dichotomina	Dichotomius	Dichotomius_divergens	2	S. Villamarin y B. Obando	S. Villamarin	Pichincha	D.M. Quito	Mashpishungo	732455.66	20189.81	520	Evergreen_Foothill_Forest	Dry
CA-129	Agroecological_Cacao	CP-0002	T1P2	15	September	2016	Scarabaeidae	Scarabaeinae	Dichotomini	Dichotomina	Canthidium	Canthidium_splendidum	1	S. Villamarin y B. Obando	S. Villamarin	Pichincha	D.M. Quito	Mashpishungo	732455.66	20189.81	520	Evergreen_Foothill_Forest	Dry
CA-130	Agroecological_Cacao	CP-0002	T3P2	15	September	2016	Scarabaeidae	Scarabaeinae	Dichotomini	Dichotomina	Canthidium	Canthidium_splendidum	1	S. Villamarin y B. Obando	S. Villamarin	Pichincha	D.M. Quito	Mashpishungo	732455.66	20189.81	520	Evergreen_Foothill_Forest	Dry
CA-131	Agroecological_Cacao	CP-0002	T5P2	15	September	2016	Scarabaeidae	Scarabaeinae	Dichotomini	Dichotomina	Canthidium	Canthidium_splendidum	1	S. Villamarin y B. Obando	S. Villamarin	Pichincha	D.M. Quito	Mashpishungo	732455.66	20189.81	520	Evergreen_Foothill_Forest	Dry
CA-132	Agroecological_Cacao	CP-0002	T8P2	15	September	2016	Scarabaeidae	Scarabaeinae	Dichotomini	Dichotomina	Canthidium	Canthidium_splendidum	1	S. Villamarin y B. Obando	S. Villamarin	Pichincha	D.M. Quito	Mashpishungo	732455.66	20189.81	520	Evergreen_Foothill_Forest	Dry
CA-133	Agroecological_Cacao	CP-0002	T9P2	15	September	2016	Scarabaeidae	Scarabaeinae	Dichotomini	Dichotomina	Canthidium	Canthidium_pseudaurifex	1	S. Villamarin y B. Obando	S. Villamarin	Pichincha	D.M. Quito	Mashpishungo	732455.66	20189.81	520	Evergreen_Foothill_Forest	Dry
CA-134	Agroecological_Cacao	CP-0002	T3P2	15	September	2016	Scarabaeidae	Scarabaeinae	Onthophagini	Onthophagina	Onthophagus	Onthophagus_nebeleki	1	S. Villamarin y B. Obando	S. Villamarin	Pichincha	D.M. Quito	Mashpishungo	732455.66	20189.81	520	Evergreen_Foothill_Forest	Dry
CA-135	Agroecological_Cacao	CP-0002	T8P2	15	September	2016	Scarabaeidae	Scarabaeinae	Onthophagini	Onthophagina	Onthophagus	Onthophagus_nebeleki	3	S. Villamarin y B. Obando	S. Villamarin	Pichincha	D.M. Quito	Mashpishungo	732455.66	20189.81	520	Evergreen_Foothill_Forest	Dry
CA-136	Agroecological_Cacao	CP-0002	T5P3	15	September	2016	Scarabaeidae	Scarabaeinae	Onthophagini	Onthophagina	Onthophagus	Onthophagus_nebeleki	1	S. Villamarin y B. Obando	S. Villamarin	Pichincha	D.M. Quito	Mashpishungo	732455.66	20189.81	520	Evergreen_Foothill_Forest	Dry
CA-137	Agroecological_Cacao	CP-0002	T9P3	15	September	2016	Scarabaeidae	Scarabaeinae	Onthophagini	Onthophagina	Onthophagus	Onthophagus_nebeleki	4	S. Villamarin y B. Obando	S. Villamarin	Pichincha	D.M. Quito	Mashpishungo	732455.66	20189.81	520	Evergreen_Foothill_Forest	Dry
CA-138	Agroecological_Cacao	CP-0002	T2P2	15	September	2016	Scarabaeidae	Scarabaeinae	Onthophagini	Onthophagina	Onthophagus	Onthophagus_sp2	1	S. Villamarin y B. Obando	S. Villamarin	Pichincha	D.M. Quito	Mashpishungo	732455.66	20189.81	520	Evergreen_Foothill_Forest	Dry
CA-139	Agroecological_Cacao	CP-0002	T6P2	15	September	2016	Scarabaeidae	Scarabaeinae	Onthophagini	Onthophagina	Onthophagus	Onthophagus_sp2	2	S. Villamarin y B. Obando	S. Villamarin	Pichincha	D.M. Quito	Mashpishungo	732455.66	20189.81	520	Evergreen_Foothill_Forest	Dry
CA-140	Agroecological_Cacao	CP-0002	T8P2	15	September	2016	Scarabaeidae	Scarabaeinae	Onthophagini	Onthophagina	Onthophagus	Onthophagus_sp2	2	S. Villamarin y B. Obando	S. Villamarin	Pichincha	D.M. Quito	Mashpishungo	732455.66	20189.81	520	Evergreen_Foothill_Forest	Dry
CA-141	Agroecological_Cacao	CP-0002	T4P2	15	September	2016	Scarabaeidae	Scarabaeinae	Onthophagini	Onthophagina	Onthophagus	Onthophagus_rhinolophus	1	S. Villamarin y B. Obando	S. Villamarin	Pichincha	D.M. Quito	Mashpishungo	732455.66	20189.81	520	Evergreen_Foothill_Forest	Dry
CA-142	Agroecological_Cacao	CP-0002	T8P2	15	September	2016	Scarabaeidae	Scarabaeinae	Onthophagini	Onthophagina	Onthophagus	Onthophagus_rhinolophus	2	S. Villamarin y B. Obando	S. Villamarin	Pichincha	D.M. Quito	Mashpishungo	732455.66	20189.81	520	Evergreen_Foothill_Forest	Dry
CA-143	Agroecological_Cacao	CP-0002	T6P2	15	September	2016	Scarabaeidae	Scarabaeinae	Onthophagini	Onthophagina	Onthophagus	Onthophagus_sp5	1	S. Villamarin y B. Obando	S. Villamarin	Pichincha	D.M. Quito	Mashpishungo	732455.66	20189.81	520	Evergreen_Foothill_Forest	Dry
CA-144	Agroecological_Cacao	CP-0002	T8P2	15	September	2016	Scarabaeidae	Scarabaeinae	Onthophagini	Onthophagina	Onthophagus	Onthophagus_sp5	1	S. Villamarin y B. Obando	S. Villamarin	Pichincha	D.M. Quito	Mashpishungo	732455.66	20189.81	520	Evergreen_Foothill_Forest	Dry
CT-145	Traditional_Cacao	CP-0003	T1P1	19	September	2016	Scarabaeidae	Scarabaeinae	Eurysternini	Eurysternina	Eurysternus	Eurysternus_plebejus	1	S. Villamarin y B. Obando	S. Villamarin	Pichincha	D.M. Quito	Saguangal	738890.87	25884.27	545	Evergreen_Foothill_Forest	Dry
CT-146	Traditional_Cacao	CP-0003	T4P3	19	September	2016	Scarabaeidae	Scarabaeinae	Ateuchini	Ateuchina	Bdelyrus	Bdelyrus_sp	1	S. Villamarin y B. Obando	S. Villamarin	Pichincha	D.M. Quito	Saguangal	738890.87	25884.27	545	Evergreen_Foothill_Forest	Dry
CT-147	Traditional_Cacao	CP-0003	T1P1	19	September	2016	Scarabaeidae	Scarabaeinae	Canthonini	Canthonina	Canthon	Canthon_delicatulus	17	S. Villamarin y B. Obando	S. Villamarin	Pichincha	D.M. Quito	Saguangal	738890.87	25884.27	545	Evergreen_Foothill_Forest	Dry
CT-148	Traditional_Cacao	CP-0003	T2P1	19	September	2016	Scarabaeidae	Scarabaeinae	Canthonini	Canthonina	Canthon	Canthon_delicatulus	13	S. Villamarin y B. Obando	S. Villamarin	Pichincha	D.M. Quito	Saguangal	738890.87	25884.27	545	Evergreen_Foothill_Forest	Dry
CT-149	Traditional_Cacao	CP-0003	T3P1	19	September	2016	Scarabaeidae	Scarabaeinae	Canthonini	Canthonina	Canthon	Canthon_delicatulus	14	S. Villamarin y B. Obando	S. Villamarin	Pichincha	D.M. Quito	Saguangal	738890.87	25884.27	545	Evergreen_Foothill_Forest	Dry
CT-150	Traditional_Cacao	CP-0003	T4P1	19	September	2016	Scarabaeidae	Scarabaeinae	Canthonini	Canthonina	Canthon	Canthon_delicatulus	6	S. Villamarin y B. Obando	S. Villamarin	Pichincha	D.M. Quito	Saguangal	738890.87	25884.27	545	Evergreen_Foothill_Forest	Dry
CT-151	Traditional_Cacao	CP-0003	T5P1	19	September	2016	Scarabaeidae	Scarabaeinae	Canthonini	Canthonina	Canthon	Canthon_delicatulus	8	S. Villamarin y B. Obando	S. Villamarin	Pichincha	D.M. Quito	Saguangal	738890.87	25884.27	545	Evergreen_Foothill_Forest	Dry
CT-152	Traditional_Cacao	CP-0003	T6P1	19	September	2016	Scarabaeidae	Scarabaeinae	Canthonini	Canthonina	Canthon	Canthon_delicatulus	21	S. Villamarin y B. Obando	S. Villamarin	Pichincha	D.M. Quito	Saguangal	738890.87	25884.27	545	Evergreen_Foothill_Forest	Dry
CT-153	Traditional_Cacao	CP-0003	T7P1	19	September	2016	Scarabaeidae	Scarabaeinae	Canthonini	Canthonina	Canthon	Canthon_delicatulus	10	S. Villamarin y B. Obando	S. Villamarin	Pichincha	D.M. Quito	Saguangal	738890.87	25884.27	545	Evergreen_Foothill_Forest	Dry
CT-154	Traditional_Cacao	CP-0003	T8P1	19	September	2016	Scarabaeidae	Scarabaeinae	Canthonini	Canthonina	Canthon	Canthon_delicatulus	29	S. Villamarin y B. Obando	S. Villamarin	Pichincha	D.M. Quito	Saguangal	738890.87	25884.27	545	Evergreen_Foothill_Forest	Dry
CT-155	Traditional_Cacao	CP-0003	T9P1	19	September	2016	Scarabaeidae	Scarabaeinae	Canthonini	Canthonina	Canthon	Canthon_delicatulus	18	S. Villamarin y B. Obando	S. Villamarin	Pichincha	D.M. Quito	Saguangal	738890.87	25884.27	545	Evergreen_Foothill_Forest	Dry
CT-156	Traditional_Cacao	CP-0003	T1P2	19	September	2016	Scarabaeidae	Scarabaeinae	Canthonini	Canthonina	Canthon	Canthon_delicatulus	13	S. Villamarin y B. Obando	S. Villamarin	Pichincha	D.M. Quito	Saguangal	738890.87	25884.27	545	Evergreen_Foothill_Forest	Dry
CT-157	Traditional_Cacao	CP-0003	T2P2	19	September	2016	Scarabaeidae	Scarabaeinae	Canthonini	Canthonina	Canthon	Canthon_delicatulus	19	S. Villamarin y B. Obando	S. Villamarin	Pichincha	D.M. Quito	Saguangal	738890.87	25884.27	545	Evergreen_Foothill_Forest	Dry
CT-158	Traditional_Cacao	CP-0003	T3P2	19	September	2016	Scarabaeidae	Scarabaeinae	Canthonini	Canthonina	Canthon	Canthon_delicatulus	10	S. Villamarin y B. Obando	S. Villamarin	Pichincha	D.M. Quito	Saguangal	738890.87	25884.27	545	Evergreen_Foothill_Forest	Dry
CT-159	Traditional_Cacao	CP-0003	T4P2	19	September	2016	Scarabaeidae	Scarabaeinae	Canthonini	Canthonina	Canthon	Canthon_delicatulus	5	S. Villamarin y B. Obando	S. Villamarin	Pichincha	D.M. Quito	Saguangal	738890.87	25884.27	545	Evergreen_Foothill_Forest	Dry
CT-160	Traditional_Cacao	CP-0003	T5P2	19	September	2016	Scarabaeidae	Scarabaeinae	Canthonini	Canthonina	Canthon	Canthon_delicatulus	8	S. Villamarin y B. Obando	S. Villamarin	Pichincha	D.M. Quito	Saguangal	738890.87	25884.27	545	Evergreen_Foothill_Forest	Dry
CT-161	Traditional_Cacao	CP-0003	T6P2	19	September	2016	Scarabaeidae	Scarabaeinae	Canthonini	Canthonina	Canthon	Canthon_delicatulus	2	S. Villamarin y B. Obando	S. Villamarin	Pichincha	D.M. Quito	Saguangal	738890.87	25884.27	545	Evergreen_Foothill_Forest	Dry
CT-162	Traditional_Cacao	CP-0003	T7P2	19	September	2016	Scarabaeidae	Scarabaeinae	Canthonini	Canthonina	Canthon	Canthon_delicatulus	4	S. Villamarin y B. Obando	S. Villamarin	Pichincha	D.M. Quito	Saguangal	738890.87	25884.27	545	Evergreen_Foothill_Forest	Dry
CT-163	Traditional_Cacao	CP-0003	T8P2	19	September	2016	Scarabaeidae	Scarabaeinae	Canthonini	Canthonina	Canthon	Canthon_delicatulus	11	S. Villamarin y B. Obando	S. Villamarin	Pichincha	D.M. Quito	Saguangal	738890.87	25884.27	545	Evergreen_Foothill_Forest	Dry
CT-164	Traditional_Cacao	CP-0003	T9P2	19	September	2016	Scarabaeidae	Scarabaeinae	Canthonini	Canthonina	Canthon	Canthon_delicatulus	2	S. Villamarin y B. Obando	S. Villamarin	Pichincha	D.M. Quito	Saguangal	738890.87	25884.27	545	Evergreen_Foothill_Forest	Dry
CT-165	Traditional_Cacao	CP-0003	T1P3	19	September	2016	Scarabaeidae	Scarabaeinae	Canthonini	Canthonina	Canthon	Canthon_delicatulus	18	S. Villamarin y B. Obando	S. Villamarin	Pichincha	D.M. Quito	Saguangal	738890.87	25884.27	545	Evergreen_Foothill_Forest	Dry
CT-166	Traditional_Cacao	CP-0003	T2P3	19	September	2016	Scarabaeidae	Scarabaeinae	Canthonini	Canthonina	Canthon	Canthon_delicatulus	18	S. Villamarin y B. Obando	S. Villamarin	Pichincha	D.M. Quito	Saguangal	738890.87	25884.27	545	Evergreen_Foothill_Forest	Dry
CT-167	Traditional_Cacao	CP-0003	T3P3	19	September	2016	Scarabaeidae	Scarabaeinae	Canthonini	Canthonina	Canthon	Canthon_delicatulus	5	S. Villamarin y B. Obando	S. Villamarin	Pichincha	D.M. Quito	Saguangal	738890.87	25884.27	545	Evergreen_Foothill_Forest	Dry
CT-168	Traditional_Cacao	CP-0003	T4P3	19	September	2016	Scarabaeidae	Scarabaeinae	Canthonini	Canthonina	Canthon	Canthon_delicatulus	16	S. Villamarin y B. Obando	S. Villamarin	Pichincha	D.M. Quito	Saguangal	738890.87	25884.27	545	Evergreen_Foothill_Forest	Dry
CT-169	Traditional_Cacao	CP-0003	T5P3	19	September	2016	Scarabaeidae	Scarabaeinae	Canthonini	Canthonina	Canthon	Canthon_delicatulus	9	S. Villamarin y B. Obando	S. Villamarin	Pichincha	D.M. Quito	Saguangal	738890.87	25884.27	545	Evergreen_Foothill_Forest	Dry
CT-170	Traditional_Cacao	CP-0003	T6P3	19	September	2016	Scarabaeidae	Scarabaeinae	Canthonini	Canthonina	Canthon	Canthon_delicatulus	10	S. Villamarin y B. Obando	S. Villamarin	Pichincha	D.M. Quito	Saguangal	738890.87	25884.27	545	Evergreen_Foothill_Forest	Dry
CT-171	Traditional_Cacao	CP-0003	T7P3	19	September	2016	Scarabaeidae	Scarabaeinae	Canthonini	Canthonina	Canthon	Canthon_delicatulus	15	S. Villamarin y B. Obando	S. Villamarin	Pichincha	D.M. Quito	Saguangal	738890.87	25884.27	545	Evergreen_Foothill_Forest	Dry
CT-172	Traditional_Cacao	CP-0003	T8P3	19	September	2016	Scarabaeidae	Scarabaeinae	Canthonini	Canthonina	Canthon	Canthon_delicatulus	21	S. Villamarin y B. Obando	S. Villamarin	Pichincha	D.M. Quito	Saguangal	738890.87	25884.27	545	Evergreen_Foothill_Forest	Dry
CT-173	Traditional_Cacao	CP-0003	T9P3	19	September	2016	Scarabaeidae	Scarabaeinae	Canthonini	Canthonina	Canthon	Canthon_delicatulus	14	S. Villamarin y B. Obando	S. Villamarin	Pichincha	D.M. Quito	Saguangal	738890.87	25884.27	545	Evergreen_Foothill_Forest	Dry
CT-174	Traditional_Cacao	CP-0003	T3P1	19	September	2016	Scarabaeidae	Scarabaeinae	Canthonini	Canthonina	Deltochilum	Deltochilum_parile	4	S. Villamarin y B. Obando	S. Villamarin	Pichincha	D.M. Quito	Saguangal	738890.87	25884.27	545	Evergreen_Foothill_Forest	Dry
CT-175	Traditional_Cacao	CP-0003	T4P1	19	September	2016	Scarabaeidae	Scarabaeinae	Canthonini	Canthonina	Deltochilum	Deltochilum_parile	3	S. Villamarin y B. Obando	S. Villamarin	Pichincha	D.M. Quito	Saguangal	738890.87	25884.27	545	Evergreen_Foothill_Forest	Dry
CT-176	Traditional_Cacao	CP-0003	T5P1	19	September	2016	Scarabaeidae	Scarabaeinae	Canthonini	Canthonina	Deltochilum	Deltochilum_parile	1	S. Villamarin y B. Obando	S. Villamarin	Pichincha	D.M. Quito	Saguangal	738890.87	25884.27	545	Evergreen_Foothill_Forest	Dry
CT-177	Traditional_Cacao	CP-0003	T7P1	19	September	2016	Scarabaeidae	Scarabaeinae	Canthonini	Canthonina	Deltochilum	Deltochilum_parile	2	S. Villamarin y B. Obando	S. Villamarin	Pichincha	D.M. Quito	Saguangal	738890.87	25884.27	545	Evergreen_Foothill_Forest	Dry
CT-178	Traditional_Cacao	CP-0003	T8P1	19	September	2016	Scarabaeidae	Scarabaeinae	Canthonini	Canthonina	Deltochilum	Deltochilum_parile	1	S. Villamarin y B. Obando	S. Villamarin	Pichincha	D.M. Quito	Saguangal	738890.87	25884.27	545	Evergreen_Foothill_Forest	Dry
CT-179	Traditional_Cacao	CP-0003	T9P1	19	September	2016	Scarabaeidae	Scarabaeinae	Canthonini	Canthonina	Deltochilum	Deltochilum_parile	1	S. Villamarin y B. Obando	S. Villamarin	Pichincha	D.M. Quito	Saguangal	738890.87	25884.27	545	Evergreen_Foothill_Forest	Dry
CT-180	Traditional_Cacao	CP-0003	T1P2	19	September	2016	Scarabaeidae	Scarabaeinae	Canthonini	Canthonina	Deltochilum	Deltochilum_parile	1	S. Villamarin y B. Obando	S. Villamarin	Pichincha	D.M. Quito	Saguangal	738890.87	25884.27	545	Evergreen_Foothill_Forest	Dry
CT-181	Traditional_Cacao	CP-0003	T3P2	19	September	2016	Scarabaeidae	Scarabaeinae	Canthonini	Canthonina	Deltochilum	Deltochilum_parile	1	S. Villamarin y B. Obando	S. Villamarin	Pichincha	D.M. Quito	Saguangal	738890.87	25884.27	545	Evergreen_Foothill_Forest	Dry
CT-182	Traditional_Cacao	CP-0003	T5P2	19	September	2016	Scarabaeidae	Scarabaeinae	Canthonini	Canthonina	Deltochilum	Deltochilum_parile	2	S. Villamarin y B. Obando	S. Villamarin	Pichincha	D.M. Quito	Saguangal	738890.87	25884.27	545	Evergreen_Foothill_Forest	Dry
CT-183	Traditional_Cacao	CP-0003	T9P2	19	September	2016	Scarabaeidae	Scarabaeinae	Canthonini	Canthonina	Deltochilum	Deltochilum_parile	4	S. Villamarin y B. Obando	S. Villamarin	Pichincha	D.M. Quito	Saguangal	738890.87	25884.27	545	Evergreen_Foothill_Forest	Dry
CT-184	Traditional_Cacao	CP-0003	T2P3	19	September	2016	Scarabaeidae	Scarabaeinae	Canthonini	Canthonina	Deltochilum	Deltochilum_parile	1	S. Villamarin y B. Obando	S. Villamarin	Pichincha	D.M. Quito	Saguangal	738890.87	25884.27	545	Evergreen_Foothill_Forest	Dry
CT-185	Traditional_Cacao	CP-0003	T3P3	19	September	2016	Scarabaeidae	Scarabaeinae	Canthonini	Canthonina	Deltochilum	Deltochilum_parile	1	S. Villamarin y B. Obando	S. Villamarin	Pichincha	D.M. Quito	Saguangal	738890.87	25884.27	545	Evergreen_Foothill_Forest	Dry
CT-186	Traditional_Cacao	CP-0003	T6P3	19	September	2016	Scarabaeidae	Scarabaeinae	Canthonini	Canthonina	Deltochilum	Deltochilum_parile	1	S. Villamarin y B. Obando	S. Villamarin	Pichincha	D.M. Quito	Saguangal	738890.87	25884.27	545	Evergreen_Foothill_Forest	Dry
CT-187	Traditional_Cacao	CP-0003	T8P3	19	September	2016	Scarabaeidae	Scarabaeinae	Canthonini	Canthonina	Deltochilum	Deltochilum_parile	1	S. Villamarin y B. Obando	S. Villamarin	Pichincha	D.M. Quito	Saguangal	738890.87	25884.27	545	Evergreen_Foothill_Forest	Dry
CT-188	Traditional_Cacao	CP-0003	T4P1	19	September	2016	Scarabaeidae	Scarabaeinae	Onthophagini	Onthophagina	Onthophagus	Onthophagus_sp1	1	S. Villamarin y B. Obando	S. Villamarin	Pichincha	D.M. Quito	Saguangal	738890.87	25884.27	545	Evergreen_Foothill_Forest	Dry
CT-189	Traditional_Cacao	CP-0003	T8P1	19	September	2016	Scarabaeidae	Scarabaeinae	Onthophagini	Onthophagina	Onthophagus	Onthophagus_sp1	1	S. Villamarin y B. Obando	S. Villamarin	Pichincha	D.M. Quito	Saguangal	738890.87	25884.27	545	Evergreen_Foothill_Forest	Dry
CT-190	Traditional_Cacao	CP-0003	T6P3	19	September	2016	Scarabaeidae	Scarabaeinae	Onthophagini	Onthophagina	Onthophagus	Onthophagus_sp1	1	S. Villamarin y B. Obando	S. Villamarin	Pichincha	D.M. Quito	Saguangal	738890.87	25884.27	545	Evergreen_Foothill_Forest	Dry
CT-191	Traditional_Cacao	CP-0003	T2P2	19	September	2016	Scarabaeidae	Scarabaeinae	Onthophagini	Onthophagina	Onthophagus	Onthophagus_sp2	1	S. Villamarin y B. Obando	S. Villamarin	Pichincha	D.M. Quito	Saguangal	738890.87	25884.27	545	Evergreen_Foothill_Forest	Dry
CT-192	Traditional_Cacao	CP-0003	T4P2	19	September	2016	Scarabaeidae	Scarabaeinae	Onthophagini	Onthophagina	Onthophagus	Onthophagus_sp2	1	S. Villamarin y B. Obando	S. Villamarin	Pichincha	D.M. Quito	Saguangal	738890.87	25884.27	545	Evergreen_Foothill_Forest	Dry
CT-193	Traditional_Cacao	CP-0003	T5P1	19	September	2016	Scarabaeidae	Scarabaeinae	Onthophagini	Onthophagina	Onthophagus	Onthophagus_nebeleki	1	S. Villamarin y B. Obando	S. Villamarin	Pichincha	D.M. Quito	Saguangal	738890.87	25884.27	545	Evergreen_Foothill_Forest	Dry
CT-194	Traditional_Cacao	CP-0003	T7P1	19	September	2016	Scarabaeidae	Scarabaeinae	Onthophagini	Onthophagina	Onthophagus	Onthophagus_nebeleki	1	S. Villamarin y B. Obando	S. Villamarin	Pichincha	D.M. Quito	Saguangal	738890.87	25884.27	545	Evergreen_Foothill_Forest	Dry
CT-195	Traditional_Cacao	CP-0003	T1P2	19	September	2016	Scarabaeidae	Scarabaeinae	Onthophagini	Onthophagina	Onthophagus	Onthophagus_nebeleki	2	S. Villamarin y B. Obando	S. Villamarin	Pichincha	D.M. Quito	Saguangal	738890.87	25884.27	545	Evergreen_Foothill_Forest	Dry
CT-196	Traditional_Cacao	CP-0003	T2P2	19	September	2016	Scarabaeidae	Scarabaeinae	Onthophagini	Onthophagina	Onthophagus	Onthophagus_nebeleki	1	S. Villamarin y B. Obando	S. Villamarin	Pichincha	D.M. Quito	Saguangal	738890.87	25884.27	545	Evergreen_Foothill_Forest	Dry
BI-197	Co_Forest	CP-0004	T5P2	3	November	2016	Scarabaeidae	Scarabaeinae	Canthonini	Canthonina	Deltochilum	Deltochilum_luderwalti	1	S. Villamarin y B. Obando	S. Villamarin	Pichincha	D.M. Quito	Intillacta	753717	5470	1547	Montane_Cloud_Forest	Dry
BI-198	Co_Forest	CP-0004	T2P3	3	November	2016	Scarabaeidae	Scarabaeinae	Canthonini	Canthonina	Deltochilum	Deltochilum_aff_cristinae	1	S. Villamarin y B. Obando	S. Villamarin	Pichincha	D.M. Quito	Intillacta	753717	5470	1547	Montane_Cloud_Forest	Dry
BI-199	Co_Forest	CP-0004	T2P1	3	November	2016	Scarabaeidae	Scarabaeinae	Dichotomini	Dichotomina	Ontherus	Ontherus_compressicornis	1	S. Villamarin y B. Obando	S. Villamarin	Pichincha	D.M. Quito	Intillacta	753717	5470	1547	Montane_Cloud_Forest	Dry
BI-200	Co_Forest	CP-0004	T4P2	3	November	2016	Scarabaeidae	Scarabaeinae	Dichotomini	Dichotomina	Ontherus	Ontherus_compressicornis	1	S. Villamarin y B. Obando	S. Villamarin	Pichincha	D.M. Quito	Intillacta	753717	5470	1547	Montane_Cloud_Forest	Dry
BI-201	Co_Forest	CP-0004	T6P2	3	November	2016	Scarabaeidae	Scarabaeinae	Dichotomini	Dichotomina	Ontherus	Ontherus_compressicornis	1	S. Villamarin y B. Obando	S. Villamarin	Pichincha	D.M. Quito	Intillacta	753717	5470	1547	Montane_Cloud_Forest	Dry
BI-202	Co_Forest	CP-0004	T9P2	3	November	2016	Scarabaeidae	Scarabaeinae	Dichotomini	Dichotomina	Ontherus	Ontherus_compressicornis	1	S. Villamarin y B. Obando	S. Villamarin	Pichincha	D.M. Quito	Intillacta	753717	5470	1547	Montane_Cloud_Forest	Dry
BI-203	Co_Forest	CP-0004	T6P1	3	November	2016	Scarabaeidae	Scarabaeinae	Onthophagini	Onthophagina	Onthophagus	Onthophagus_nebeleki	1	S. Villamarin y B. Obando	S. Villamarin	Pichincha	D.M. Quito	Intillacta	753717	5470	1547	Montane_Cloud_Forest	Dry
BI-204	Co_Forest	CP-0004	T2P2	3	November	2016	Scarabaeidae	Scarabaeinae	Onthophagini	Onthophagina	Onthophagus	Onthophagus_nebeleki	4	S. Villamarin y B. Obando	S. Villamarin	Pichincha	D.M. Quito	Intillacta	753717	5470	1547	Montane_Cloud_Forest	Dry
BI-205	Co_Forest	CP-0004	T5P2	3	November	2016	Scarabaeidae	Scarabaeinae	Onthophagini	Onthophagina	Onthophagus	Onthophagus_nebeleki	2	S. Villamarin y B. Obando	S. Villamarin	Pichincha	D.M. Quito	Intillacta	753717	5470	1547	Montane_Cloud_Forest	Dry
BI-206	Co_Forest	CP-0004	T6P2	3	November	2016	Scarabaeidae	Scarabaeinae	Onthophagini	Onthophagina	Onthophagus	Onthophagus_nebeleki	3	S. Villamarin y B. Obando	S. Villamarin	Pichincha	D.M. Quito	Intillacta	753717	5470	1547	Montane_Cloud_Forest	Dry
BI-207	Co_Forest	CP-0004	T8P2	3	November	2016	Scarabaeidae	Scarabaeinae	Onthophagini	Onthophagina	Onthophagus	Onthophagus_nebeleki	1	S. Villamarin y B. Obando	S. Villamarin	Pichincha	D.M. Quito	Intillacta	753717	5470	1547	Montane_Cloud_Forest	Dry
BI-208	Co_Forest	CP-0004	T1P3	3	November	2016	Scarabaeidae	Scarabaeinae	Onthophagini	Onthophagina	Onthophagus	Onthophagus_nebeleki	2	S. Villamarin y B. Obando	S. Villamarin	Pichincha	D.M. Quito	Intillacta	753717	5470	1547	Montane_Cloud_Forest	Dry
BI-209	Co_Forest	CP-0004	T5P3	3	November	2016	Scarabaeidae	Scarabaeinae	Onthophagini	Onthophagina	Onthophagus	Onthophagus_nebeleki	2	S. Villamarin y B. Obando	S. Villamarin	Pichincha	D.M. Quito	Intillacta	753717	5470	1547	Montane_Cloud_Forest	Dry
BI-210	Co_Forest	CP-0004	T3P2	3	November	2016	Scarabaeidae	Scarabaeinae	Onthophagini	Onthophagina	Onthophagus	Onthophagus_sp4	1	S. Villamarin y B. Obando	S. Villamarin	Pichincha	D.M. Quito	Intillacta	753717	5470	1547	Montane_Cloud_Forest	Dry
BI-211	Co_Forest	CP-0004	T1P1	3	November	2016	Scarabaeidae	Scarabaeinae	Onthophagini	Onthophagina	Onthophagus	Onthophagus_rhinolophus	1	S. Villamarin y B. Obando	S. Villamarin	Pichincha	D.M. Quito	Intillacta	753717	5470	1547	Montane_Cloud_Forest	Dry
BI-212	Co_Forest	CP-0004	T1P3	3	November	2016	Scarabaeidae	Scarabaeinae	Onthophagini	Onthophagina	Onthophagus	Onthophagus_rhinolophus	1	S. Villamarin y B. Obando	S. Villamarin	Pichincha	D.M. Quito	Intillacta	753717	5470	1547	Montane_Cloud_Forest	Dry
BI-213	Co_Forest	CP-0004	T2P2	3	November	2016	Scarabaeidae	Scarabaeinae	Eurysternini	Eurysternina	Eurysternus	Eurysternus_marmoreus	1	S. Villamarin y B. Obando	S. Villamarin	Pichincha	D.M. Quito	Intillacta	753717	5470	1547	Montane_Cloud_Forest	Dry
BI-214	Co_Forest	CP-0004	T1P1	3	November	2016	Scarabaeidae	Scarabaeinae	Dichotomini	Dichotomina	Uroxys	Uroxys_brachialis	2	S. Villamarin y B. Obando	S. Villamarin	Pichincha	D.M. Quito	Intillacta	753717	5470	1547	Montane_Cloud_Forest	Dry
BI-215	Co_Forest	CP-0004	T4P1	3	November	2016	Scarabaeidae	Scarabaeinae	Dichotomini	Dichotomina	Uroxys	Uroxys_brachialis	1	S. Villamarin y B. Obando	S. Villamarin	Pichincha	D.M. Quito	Intillacta	753717	5470	1547	Montane_Cloud_Forest	Dry
BI-216	Co_Forest	CP-0004	T7P1	3	November	2016	Scarabaeidae	Scarabaeinae	Dichotomini	Dichotomina	Uroxys	Uroxys_brachialis	1	S. Villamarin y B. Obando	S. Villamarin	Pichincha	D.M. Quito	Intillacta	753717	5470	1547	Montane_Cloud_Forest	Dry
BI-217	Co_Forest	CP-0004	T9P1	3	November	2016	Scarabaeidae	Scarabaeinae	Dichotomini	Dichotomina	Uroxys	Uroxys_brachialis	1	S. Villamarin y B. Obando	S. Villamarin	Pichincha	D.M. Quito	Intillacta	753717	5470	1547	Montane_Cloud_Forest	Dry
BI-218	Co_Forest	CP-0004	T2P2	3	November	2016	Scarabaeidae	Scarabaeinae	Dichotomini	Dichotomina	Uroxys	Uroxys_brachialis	2	S. Villamarin y B. Obando	S. Villamarin	Pichincha	D.M. Quito	Intillacta	753717	5470	1547	Montane_Cloud_Forest	Dry
BI-219	Co_Forest	CP-0004	T5P2	3	November	2016	Scarabaeidae	Scarabaeinae	Dichotomini	Dichotomina	Uroxys	Uroxys_brachialis	1	S. Villamarin y B. Obando	S. Villamarin	Pichincha	D.M. Quito	Intillacta	753717	5470	1547	Montane_Cloud_Forest	Dry
BI-220	Co_Forest	CP-0004	T6P2	3	November	2016	Scarabaeidae	Scarabaeinae	Dichotomini	Dichotomina	Uroxys	Uroxys_brachialis	5	S. Villamarin y B. Obando	S. Villamarin	Pichincha	D.M. Quito	Intillacta	753717	5470	1547	Montane_Cloud_Forest	Dry
BI-221	Co_Forest	CP-0004	T9P2	3	November	2016	Scarabaeidae	Scarabaeinae	Dichotomini	Dichotomina	Uroxys	Uroxys_brachialis	5	S. Villamarin y B. Obando	S. Villamarin	Pichincha	D.M. Quito	Intillacta	753717	5470	1547	Montane_Cloud_Forest	Dry
BI-222	Co_Forest	CP-0004	T5P3	3	November	2016	Scarabaeidae	Scarabaeinae	Dichotomini	Dichotomina	Uroxys	Uroxys_brachialis	1	S. Villamarin y B. Obando	S. Villamarin	Pichincha	D.M. Quito	Intillacta	753717	5470	1547	Montane_Cloud_Forest	Dry
CT-223	Traditional_Coffee	CP-0005	T8P2	5	November	2016	Scarabaeidae	Scarabaeinae	Canthonini	Canthonina	Deltochilum	Deltochilum_aff_cristinae	1	S. Villamarin y B. Obando	S. Villamarin	Pichincha	D.M. Quito	Nanegalito	756909	6172	1793	Montane_Cloud_Forest	Dry
CT-224	Traditional_Coffee	CP-0005	T7P1	5	November	2016	Scarabaeidae	Scarabaeinae	Dichotomini	Dichotomina	Dichotomius	Dichotomius_divergens	1	S. Villamarin y B. Obando	S. Villamarin	Pichincha	D.M. Quito	Nanegalito	756909	6172	1793	Montane_Cloud_Forest	Dry
CT-225	Traditional_Coffee	CP-0005	T5P2	5	November	2016	Scarabaeidae	Scarabaeinae	Dichotomini	Dichotomina	Dichotomius	Dichotomius_divergens	1	S. Villamarin y B. Obando	S. Villamarin	Pichincha	D.M. Quito	Nanegalito	756909	6172	1793	Montane_Cloud_Forest	Dry
CT-226	Traditional_Coffee	CP-0005	T4P2	5	November	2016	Scarabaeidae	Scarabaeinae	Dichotomini	Dichotomina	Ontherus	Ontherus_compressicornis	1	S. Villamarin y B. Obando	S. Villamarin	Pichincha	D.M. Quito	Nanegalito	756909	6172	1793	Montane_Cloud_Forest	Dry
CT-227	Traditional_Coffee	CP-0005	T7P2	5	November	2016	Scarabaeidae	Scarabaeinae	Dichotomini	Dichotomina	Ontherus	Ontherus_compressicornis	1	S. Villamarin y B. Obando	S. Villamarin	Pichincha	D.M. Quito	Nanegalito	756909	6172	1793	Montane_Cloud_Forest	Dry
CT-228	Traditional_Coffee	CP-0005	T2P3	5	November	2016	Scarabaeidae	Scarabaeinae	Dichotomini	Dichotomina	Ontherus	Ontherus_compressicornis	1	S. Villamarin y B. Obando	S. Villamarin	Pichincha	D.M. Quito	Nanegalito	756909	6172	1793	Montane_Cloud_Forest	Dry
CT-229	Traditional_Coffee	CP-0005	T5P1	5	November	2016	Scarabaeidae	Scarabaeinae	Onthophagini	Onthophagina	Onthophagus	Onthophagus_sp1	1	S. Villamarin y B. Obando	S. Villamarin	Pichincha	D.M. Quito	Nanegalito	756909	6172	1793	Montane_Cloud_Forest	Dry
CT-230	Traditional_Coffee	CP-0005	T3P2	5	November	2016	Scarabaeidae	Scarabaeinae	Onthophagini	Onthophagina	Onthophagus	Onthophagus_sp1	1	S. Villamarin y B. Obando	S. Villamarin	Pichincha	D.M. Quito	Nanegalito	756909	6172	1793	Montane_Cloud_Forest	Dry
CT-231	Traditional_Coffee	CP-0005	T1P1	5	November	2016	Scarabaeidae	Scarabaeinae	Onthophagini	Onthophagina	Onthophagus	Onthophagus_nebeleki	6	S. Villamarin y B. Obando	S. Villamarin	Pichincha	D.M. Quito	Nanegalito	756909	6172	1793	Montane_Cloud_Forest	Dry
CT-232	Traditional_Coffee	CP-0005	T2P1	5	November	2016	Scarabaeidae	Scarabaeinae	Onthophagini	Onthophagina	Onthophagus	Onthophagus_nebeleki	5	S. Villamarin y B. Obando	S. Villamarin	Pichincha	D.M. Quito	Nanegalito	756909	6172	1793	Montane_Cloud_Forest	Dry
CT-233	Traditional_Coffee	CP-0005	T3P1	5	November	2016	Scarabaeidae	Scarabaeinae	Onthophagini	Onthophagina	Onthophagus	Onthophagus_nebeleki	10	S. Villamarin y B. Obando	S. Villamarin	Pichincha	D.M. Quito	Nanegalito	756909	6172	1793	Montane_Cloud_Forest	Dry
CT-234	Traditional_Coffee	CP-0005	T4P1	5	November	2016	Scarabaeidae	Scarabaeinae	Onthophagini	Onthophagina	Onthophagus	Onthophagus_nebeleki	11	S. Villamarin y B. Obando	S. Villamarin	Pichincha	D.M. Quito	Nanegalito	756909	6172	1793	Montane_Cloud_Forest	Dry
CT-235	Traditional_Coffee	CP-0005	T5P1	5	November	2016	Scarabaeidae	Scarabaeinae	Onthophagini	Onthophagina	Onthophagus	Onthophagus_nebeleki	11	S. Villamarin y B. Obando	S. Villamarin	Pichincha	D.M. Quito	Nanegalito	756909	6172	1793	Montane_Cloud_Forest	Dry
CT-236	Traditional_Coffee	CP-0005	T6P1	5	November	2016	Scarabaeidae	Scarabaeinae	Onthophagini	Onthophagina	Onthophagus	Onthophagus_nebeleki	22	S. Villamarin y B. Obando	S. Villamarin	Pichincha	D.M. Quito	Nanegalito	756909	6172	1793	Montane_Cloud_Forest	Dry
CT-237	Traditional_Coffee	CP-0005	T7P1	5	November	2016	Scarabaeidae	Scarabaeinae	Onthophagini	Onthophagina	Onthophagus	Onthophagus_nebeleki	13	S. Villamarin y B. Obando	S. Villamarin	Pichincha	D.M. Quito	Nanegalito	756909	6172	1793	Montane_Cloud_Forest	Dry
CT-238	Traditional_Coffee	CP-0005	T8P1	5	November	2016	Scarabaeidae	Scarabaeinae	Onthophagini	Onthophagina	Onthophagus	Onthophagus_nebeleki	7	S. Villamarin y B. Obando	S. Villamarin	Pichincha	D.M. Quito	Nanegalito	756909	6172	1793	Montane_Cloud_Forest	Dry
CT-239	Traditional_Coffee	CP-0005	T9P1	5	November	2016	Scarabaeidae	Scarabaeinae	Onthophagini	Onthophagina	Onthophagus	Onthophagus_nebeleki	7	S. Villamarin y B. Obando	S. Villamarin	Pichincha	D.M. Quito	Nanegalito	756909	6172	1793	Montane_Cloud_Forest	Dry
CT-240	Traditional_Coffee	CP-0005	T1P2	5	November	2016	Scarabaeidae	Scarabaeinae	Onthophagini	Onthophagina	Onthophagus	Onthophagus_nebeleki	2	S. Villamarin y B. Obando	S. Villamarin	Pichincha	D.M. Quito	Nanegalito	756909	6172	1793	Montane_Cloud_Forest	Dry
CT-241	Traditional_Coffee	CP-0005	T2P2	5	November	2016	Scarabaeidae	Scarabaeinae	Onthophagini	Onthophagina	Onthophagus	Onthophagus_nebeleki	4	S. Villamarin y B. Obando	S. Villamarin	Pichincha	D.M. Quito	Nanegalito	756909	6172	1793	Montane_Cloud_Forest	Dry
CT-242	Traditional_Coffee	CP-0005	T4P2	5	November	2016	Scarabaeidae	Scarabaeinae	Onthophagini	Onthophagina	Onthophagus	Onthophagus_nebeleki	1	S. Villamarin y B. Obando	S. Villamarin	Pichincha	D.M. Quito	Nanegalito	756909	6172	1793	Montane_Cloud_Forest	Dry
CT-243	Traditional_Coffee	CP-0005	T5P2	5	November	2016	Scarabaeidae	Scarabaeinae	Onthophagini	Onthophagina	Onthophagus	Onthophagus_nebeleki	2	S. Villamarin y B. Obando	S. Villamarin	Pichincha	D.M. Quito	Nanegalito	756909	6172	1793	Montane_Cloud_Forest	Dry
CT-244	Traditional_Coffee	CP-0005	T6P2	5	November	2016	Scarabaeidae	Scarabaeinae	Onthophagini	Onthophagina	Onthophagus	Onthophagus_nebeleki	3	S. Villamarin y B. Obando	S. Villamarin	Pichincha	D.M. Quito	Nanegalito	756909	6172	1793	Montane_Cloud_Forest	Dry
CT-245	Traditional_Coffee	CP-0005	T7P2	5	November	2016	Scarabaeidae	Scarabaeinae	Onthophagini	Onthophagina	Onthophagus	Onthophagus_nebeleki	6	S. Villamarin y B. Obando	S. Villamarin	Pichincha	D.M. Quito	Nanegalito	756909	6172	1793	Montane_Cloud_Forest	Dry
CT-246	Traditional_Coffee	CP-0005	T8P2	5	November	2016	Scarabaeidae	Scarabaeinae	Onthophagini	Onthophagina	Onthophagus	Onthophagus_nebeleki	1	S. Villamarin y B. Obando	S. Villamarin	Pichincha	D.M. Quito	Nanegalito	756909	6172	1793	Montane_Cloud_Forest	Dry
CT-247	Traditional_Coffee	CP-0005	T9P2	5	November	2016	Scarabaeidae	Scarabaeinae	Onthophagini	Onthophagina	Onthophagus	Onthophagus_nebeleki	7	S. Villamarin y B. Obando	S. Villamarin	Pichincha	D.M. Quito	Nanegalito	756909	6172	1793	Montane_Cloud_Forest	Dry
CT-248	Traditional_Coffee	CP-0005	T2P3	5	November	2016	Scarabaeidae	Scarabaeinae	Onthophagini	Onthophagina	Onthophagus	Onthophagus_nebeleki	5	S. Villamarin y B. Obando	S. Villamarin	Pichincha	D.M. Quito	Nanegalito	756909	6172	1793	Montane_Cloud_Forest	Dry
CT-249	Traditional_Coffee	CP-0005	T3P3	5	November	2016	Scarabaeidae	Scarabaeinae	Onthophagini	Onthophagina	Onthophagus	Onthophagus_nebeleki	3	S. Villamarin y B. Obando	S. Villamarin	Pichincha	D.M. Quito	Nanegalito	756909	6172	1793	Montane_Cloud_Forest	Dry
CT-250	Traditional_Coffee	CP-0005	T5P3	5	November	2016	Scarabaeidae	Scarabaeinae	Onthophagini	Onthophagina	Onthophagus	Onthophagus_nebeleki	3	S. Villamarin y B. Obando	S. Villamarin	Pichincha	D.M. Quito	Nanegalito	756909	6172	1793	Montane_Cloud_Forest	Dry
CT-251	Traditional_Coffee	CP-0005	T6P3	5	November	2016	Scarabaeidae	Scarabaeinae	Onthophagini	Onthophagina	Onthophagus	Onthophagus_nebeleki	15	S. Villamarin y B. Obando	S. Villamarin	Pichincha	D.M. Quito	Nanegalito	756909	6172	1793	Montane_Cloud_Forest	Dry
CT-252	Traditional_Coffee	CP-0005	T8P3	5	November	2016	Scarabaeidae	Scarabaeinae	Onthophagini	Onthophagina	Onthophagus	Onthophagus_nebeleki	3	S. Villamarin y B. Obando	S. Villamarin	Pichincha	D.M. Quito	Nanegalito	756909	6172	1793	Montane_Cloud_Forest	Dry
CT-253	Traditional_Coffee	CP-0005	T9P3	5	November	2016	Scarabaeidae	Scarabaeinae	Onthophagini	Onthophagina	Onthophagus	Onthophagus_nebeleki	13	S. Villamarin y B. Obando	S. Villamarin	Pichincha	D.M. Quito	Nanegalito	756909	6172	1793	Montane_Cloud_Forest	Dry
CT-254	Traditional_Coffee	CP-0005	T3P1	5	November	2016	Scarabaeidae	Scarabaeinae	Onthophagini	Onthophagina	Onthophagus	Onthophagus_sp4	1	S. Villamarin y B. Obando	S. Villamarin	Pichincha	D.M. Quito	Nanegalito	756909	6172	1793	Montane_Cloud_Forest	Dry
CT-255	Traditional_Coffee	CP-0005	T4P1	5	November	2016	Scarabaeidae	Scarabaeinae	Onthophagini	Onthophagina	Onthophagus	Onthophagus_sp4	1	S. Villamarin y B. Obando	S. Villamarin	Pichincha	D.M. Quito	Nanegalito	756909	6172	1793	Montane_Cloud_Forest	Dry
CT-256	Traditional_Coffee	CP-0005	T7P1	5	November	2016	Scarabaeidae	Scarabaeinae	Onthophagini	Onthophagina	Onthophagus	Onthophagus_sp4	1	S. Villamarin y B. Obando	S. Villamarin	Pichincha	D.M. Quito	Nanegalito	756909	6172	1793	Montane_Cloud_Forest	Dry
CT-257	Traditional_Coffee	CP-0005	T5P2	5	November	2016	Scarabaeidae	Scarabaeinae	Onthophagini	Onthophagina	Onthophagus	Onthophagus_sp4	1	S. Villamarin y B. Obando	S. Villamarin	Pichincha	D.M. Quito	Nanegalito	756909	6172	1793	Montane_Cloud_Forest	Dry
CT-258	Traditional_Coffee	CP-0005	T8P2	5	November	2016	Scarabaeidae	Scarabaeinae	Onthophagini	Onthophagina	Onthophagus	Onthophagus_sp4	1	S. Villamarin y B. Obando	S. Villamarin	Pichincha	D.M. Quito	Nanegalito	756909	6172	1793	Montane_Cloud_Forest	Dry
CA-259	Agroecological_Coffee	CP-0006	T9P1	7	November	2016	Scarabaeidae	Scarabaeinae	Canthonini	Canthonina	Deltochilum	Deltochilum_aff_batesi	1	S. Villamarin y B. Obando	S. Villamarin	Pichincha	D.M. Quito	Tandayapa	758669	2100	1516	Montane_Cloud_Forest	Dry
CA-260	Agroecological_Coffee	CP-0006	T2P2	7	November	2016	Scarabaeidae	Scarabaeinae	Canthonini	Canthonina	Deltochilum	Deltochilum_aff_batesi	1	S. Villamarin y B. Obando	S. Villamarin	Pichincha	D.M. Quito	Tandayapa	758669	2100	1516	Montane_Cloud_Forest	Dry
CA-261	Agroecological_Coffee	CP-0006	T5P2	7	November	2016	Scarabaeidae	Scarabaeinae	Canthonini	Canthonina	Deltochilum	Deltochilum_aff_batesi	2	S. Villamarin y B. Obando	S. Villamarin	Pichincha	D.M. Quito	Tandayapa	758669	2100	1516	Montane_Cloud_Forest	Dry
CA-262	Agroecological_Coffee	CP-0006	T8P2	7	November	2016	Scarabaeidae	Scarabaeinae	Canthonini	Canthonina	Deltochilum	Deltochilum_aff_batesi	1	S. Villamarin y B. Obando	S. Villamarin	Pichincha	D.M. Quito	Tandayapa	758669	2100	1516	Montane_Cloud_Forest	Dry
CA-263	Agroecological_Coffee	CP-0006	T9P2	7	November	2016	Scarabaeidae	Scarabaeinae	Canthonini	Canthonina	Deltochilum	Deltochilum_aff_batesi	4	S. Villamarin y B. Obando	S. Villamarin	Pichincha	D.M. Quito	Tandayapa	758669	2100	1516	Montane_Cloud_Forest	Dry
CA-264	Agroecological_Coffee	CP-0006	T2P3	7	November	2016	Scarabaeidae	Scarabaeinae	Canthonini	Canthonina	Deltochilum	Deltochilum_aff_batesi	1	S. Villamarin y B. Obando	S. Villamarin	Pichincha	D.M. Quito	Tandayapa	758669	2100	1516	Montane_Cloud_Forest	Dry
CA-265	Agroecological_Coffee	CP-0006	T5P3	7	November	2016	Scarabaeidae	Scarabaeinae	Canthonini	Canthonina	Deltochilum	Deltochilum_aff_batesi	1	S. Villamarin y B. Obando	S. Villamarin	Pichincha	D.M. Quito	Tandayapa	758669	2100	1516	Montane_Cloud_Forest	Dry
CA-266	Agroecological_Coffee	CP-0006	T8P3	7	November	2016	Scarabaeidae	Scarabaeinae	Canthonini	Canthonina	Deltochilum	Deltochilum_aff_batesi	1	S. Villamarin y B. Obando	S. Villamarin	Pichincha	D.M. Quito	Tandayapa	758669	2100	1516	Montane_Cloud_Forest	Dry
CA-267	Agroecological_Coffee	CP-0006	T5P3	7	November	2016	Scarabaeidae	Scarabaeinae	Dichotomini	Dichotomina	Dichotomius	Dichotomius_divergens	1	S. Villamarin y B. Obando	S. Villamarin	Pichincha	D.M. Quito	Tandayapa	758669	2100	1516	Montane_Cloud_Forest	Dry
CA-268	Agroecological_Coffee	CP-0006	T7P2	7	November	2016	Scarabaeidae	Scarabaeinae	Dichotomini	Dichotomina	Ontherus	Ontherus_compressicornis	1	S. Villamarin y B. Obando	S. Villamarin	Pichincha	D.M. Quito	Tandayapa	758669	2100	1516	Montane_Cloud_Forest	Dry
CA-269	Agroecological_Coffee	CP-0006	T5P1	7	November	2016	Scarabaeidae	Scarabaeinae	Onthophagini	Onthophagina	Onthophagus	Onthophagus_sp1	1	S. Villamarin y B. Obando	S. Villamarin	Pichincha	D.M. Quito	Tandayapa	758669	2100	1516	Montane_Cloud_Forest	Dry
CA-270	Agroecological_Coffee	CP-0006	T6P1	7	November	2016	Scarabaeidae	Scarabaeinae	Onthophagini	Onthophagina	Onthophagus	Onthophagus_sp1	1	S. Villamarin y B. Obando	S. Villamarin	Pichincha	D.M. Quito	Tandayapa	758669	2100	1516	Montane_Cloud_Forest	Dry
CA-271	Agroecological_Coffee	CP-0006	T8P1	7	November	2016	Scarabaeidae	Scarabaeinae	Onthophagini	Onthophagina	Onthophagus	Onthophagus_sp1	1	S. Villamarin y B. Obando	S. Villamarin	Pichincha	D.M. Quito	Tandayapa	758669	2100	1516	Montane_Cloud_Forest	Dry
CA-272	Agroecological_Coffee	CP-0006	T1P1	7	November	2016	Scarabaeidae	Scarabaeinae	Onthophagini	Onthophagina	Onthophagus	Onthophagus_nebeleki	6	S. Villamarin y B. Obando	S. Villamarin	Pichincha	D.M. Quito	Tandayapa	758669	2100	1516	Montane_Cloud_Forest	Dry
CA-273	Agroecological_Coffee	CP-0006	T2P1	7	November	2016	Scarabaeidae	Scarabaeinae	Onthophagini	Onthophagina	Onthophagus	Onthophagus_nebeleki	2	S. Villamarin y B. Obando	S. Villamarin	Pichincha	D.M. Quito	Tandayapa	758669	2100	1516	Montane_Cloud_Forest	Dry
CA-274	Agroecological_Coffee	CP-0006	T4P1	7	November	2016	Scarabaeidae	Scarabaeinae	Onthophagini	Onthophagina	Onthophagus	Onthophagus_nebeleki	3	S. Villamarin y B. Obando	S. Villamarin	Pichincha	D.M. Quito	Tandayapa	758669	2100	1516	Montane_Cloud_Forest	Dry
CA-275	Agroecological_Coffee	CP-0006	T5P1	7	November	2016	Scarabaeidae	Scarabaeinae	Onthophagini	Onthophagina	Onthophagus	Onthophagus_nebeleki	3	S. Villamarin y B. Obando	S. Villamarin	Pichincha	D.M. Quito	Tandayapa	758669	2100	1516	Montane_Cloud_Forest	Dry
CA-276	Agroecological_Coffee	CP-0006	T6P1	7	November	2016	Scarabaeidae	Scarabaeinae	Onthophagini	Onthophagina	Onthophagus	Onthophagus_nebeleki	4	S. Villamarin y B. Obando	S. Villamarin	Pichincha	D.M. Quito	Tandayapa	758669	2100	1516	Montane_Cloud_Forest	Dry
CA-277	Agroecological_Coffee	CP-0006	T7P1	7	November	2016	Scarabaeidae	Scarabaeinae	Onthophagini	Onthophagina	Onthophagus	Onthophagus_nebeleki	6	S. Villamarin y B. Obando	S. Villamarin	Pichincha	D.M. Quito	Tandayapa	758669	2100	1516	Montane_Cloud_Forest	Dry
CA-278	Agroecological_Coffee	CP-0006	T8P1	7	November	2016	Scarabaeidae	Scarabaeinae	Onthophagini	Onthophagina	Onthophagus	Onthophagus_nebeleki	14	S. Villamarin y B. Obando	S. Villamarin	Pichincha	D.M. Quito	Tandayapa	758669	2100	1516	Montane_Cloud_Forest	Dry
CA-279	Agroecological_Coffee	CP-0006	T9P1	7	November	2016	Scarabaeidae	Scarabaeinae	Onthophagini	Onthophagina	Onthophagus	Onthophagus_nebeleki	2	S. Villamarin y B. Obando	S. Villamarin	Pichincha	D.M. Quito	Tandayapa	758669	2100	1516	Montane_Cloud_Forest	Dry
CA-280	Agroecological_Coffee	CP-0006	T1P2	7	November	2016	Scarabaeidae	Scarabaeinae	Onthophagini	Onthophagina	Onthophagus	Onthophagus_nebeleki	2	S. Villamarin y B. Obando	S. Villamarin	Pichincha	D.M. Quito	Tandayapa	758669	2100	1516	Montane_Cloud_Forest	Dry
CA-281	Agroecological_Coffee	CP-0006	T2P2	7	November	2016	Scarabaeidae	Scarabaeinae	Onthophagini	Onthophagina	Onthophagus	Onthophagus_nebeleki	5	S. Villamarin y B. Obando	S. Villamarin	Pichincha	D.M. Quito	Tandayapa	758669	2100	1516	Montane_Cloud_Forest	Dry
CA-282	Agroecological_Coffee	CP-0006	T3P2	7	November	2016	Scarabaeidae	Scarabaeinae	Onthophagini	Onthophagina	Onthophagus	Onthophagus_nebeleki	1	S. Villamarin y B. Obando	S. Villamarin	Pichincha	D.M. Quito	Tandayapa	758669	2100	1516	Montane_Cloud_Forest	Dry
CA-283	Agroecological_Coffee	CP-0006	T4P2	7	November	2016	Scarabaeidae	Scarabaeinae	Onthophagini	Onthophagina	Onthophagus	Onthophagus_nebeleki	1	S. Villamarin y B. Obando	S. Villamarin	Pichincha	D.M. Quito	Tandayapa	758669	2100	1516	Montane_Cloud_Forest	Dry
CA-284	Agroecological_Coffee	CP-0006	T5P2	7	November	2016	Scarabaeidae	Scarabaeinae	Onthophagini	Onthophagina	Onthophagus	Onthophagus_nebeleki	10	S. Villamarin y B. Obando	S. Villamarin	Pichincha	D.M. Quito	Tandayapa	758669	2100	1516	Montane_Cloud_Forest	Dry
CA-285	Agroecological_Coffee	CP-0006	T7P2	7	November	2016	Scarabaeidae	Scarabaeinae	Onthophagini	Onthophagina	Onthophagus	Onthophagus_nebeleki	3	S. Villamarin y B. Obando	S. Villamarin	Pichincha	D.M. Quito	Tandayapa	758669	2100	1516	Montane_Cloud_Forest	Dry
CA-286	Agroecological_Coffee	CP-0006	T8P2	7	November	2016	Scarabaeidae	Scarabaeinae	Onthophagini	Onthophagina	Onthophagus	Onthophagus_nebeleki	5	S. Villamarin y B. Obando	S. Villamarin	Pichincha	D.M. Quito	Tandayapa	758669	2100	1516	Montane_Cloud_Forest	Dry
CA-287	Agroecological_Coffee	CP-0006	T9P2	7	November	2016	Scarabaeidae	Scarabaeinae	Onthophagini	Onthophagina	Onthophagus	Onthophagus_nebeleki	3	S. Villamarin y B. Obando	S. Villamarin	Pichincha	D.M. Quito	Tandayapa	758669	2100	1516	Montane_Cloud_Forest	Dry
CA-288	Agroecological_Coffee	CP-0006	T1P3	7	November	2016	Scarabaeidae	Scarabaeinae	Onthophagini	Onthophagina	Onthophagus	Onthophagus_nebeleki	5	S. Villamarin y B. Obando	S. Villamarin	Pichincha	D.M. Quito	Tandayapa	758669	2100	1516	Montane_Cloud_Forest	Dry
CA-289	Agroecological_Coffee	CP-0006	T2P3	7	November	2016	Scarabaeidae	Scarabaeinae	Onthophagini	Onthophagina	Onthophagus	Onthophagus_nebeleki	4	S. Villamarin y B. Obando	S. Villamarin	Pichincha	D.M. Quito	Tandayapa	758669	2100	1516	Montane_Cloud_Forest	Dry
CA-290	Agroecological_Coffee	CP-0006	T5P3	7	November	2016	Scarabaeidae	Scarabaeinae	Onthophagini	Onthophagina	Onthophagus	Onthophagus_nebeleki	2	S. Villamarin y B. Obando	S. Villamarin	Pichincha	D.M. Quito	Tandayapa	758669	2100	1516	Montane_Cloud_Forest	Dry
CA-291	Agroecological_Coffee	CP-0006	T6P3	7	November	2016	Scarabaeidae	Scarabaeinae	Onthophagini	Onthophagina	Onthophagus	Onthophagus_nebeleki	2	S. Villamarin y B. Obando	S. Villamarin	Pichincha	D.M. Quito	Tandayapa	758669	2100	1516	Montane_Cloud_Forest	Dry
CA-292	Agroecological_Coffee	CP-0006	T7P3	7	November	2016	Scarabaeidae	Scarabaeinae	Onthophagini	Onthophagina	Onthophagus	Onthophagus_nebeleki	1	S. Villamarin y B. Obando	S. Villamarin	Pichincha	D.M. Quito	Tandayapa	758669	2100	1516	Montane_Cloud_Forest	Dry
CA-293	Agroecological_Coffee	CP-0006	T4P1	7	November	2016	Scarabaeidae	Scarabaeinae	Onthophagini	Onthophagina	Onthophagus	Onthophagus_sp4	2	S. Villamarin y B. Obando	S. Villamarin	Pichincha	D.M. Quito	Tandayapa	758669	2100	1516	Montane_Cloud_Forest	Dry
CA-294	Agroecological_Coffee	CP-0006	T5P1	7	November	2016	Scarabaeidae	Scarabaeinae	Onthophagini	Onthophagina	Onthophagus	Onthophagus_sp4	1	S. Villamarin y B. Obando	S. Villamarin	Pichincha	D.M. Quito	Tandayapa	758669	2100	1516	Montane_Cloud_Forest	Dry
CA-295	Agroecological_Coffee	CP-0006	T7P2	7	November	2016	Scarabaeidae	Scarabaeinae	Onthophagini	Onthophagina	Onthophagus	Onthophagus_sp4	2	S. Villamarin y B. Obando	S. Villamarin	Pichincha	D.M. Quito	Tandayapa	758669	2100	1516	Montane_Cloud_Forest	Dry
CA-296	Agroecological_Coffee	CP-0006	T9P2	7	November	2016	Scarabaeidae	Scarabaeinae	Onthophagini	Onthophagina	Onthophagus	Onthophagus_sp4	2	S. Villamarin y B. Obando	S. Villamarin	Pichincha	D.M. Quito	Tandayapa	758669	2100	1516	Montane_Cloud_Forest	Dry
CA-297	Agroecological_Coffee	CP-0006	T8P3	7	November	2016	Scarabaeidae	Scarabaeinae	Onthophagini	Onthophagina	Onthophagus	Onthophagus_sp4	4	S. Villamarin y B. Obando	S. Villamarin	Pichincha	D.M. Quito	Tandayapa	758669	2100	1516	Montane_Cloud_Forest	Dry
CA-298	Agroecological_Coffee	CP-0006	T1P1	7	November	2016	Scarabaeidae	Scarabaeinae	Phanaeinini	Phanaeina	Phanaeus	Phanaeus_pyrois	1	S. Villamarin y B. Obando	S. Villamarin	Pichincha	D.M. Quito	Tandayapa	758669	2100	1516	Montane_Cloud_Forest	Dry
CA-299	Agroecological_Coffee	CP-0006	T2P2	7	November	2016	Scarabaeidae	Scarabaeinae	Dichotomini	Dichotomina	Uroxys	Uroxys_sp	1	S. Villamarin y B. Obando	S. Villamarin	Pichincha	D.M. Quito	Tandayapa	758669	2100	1516	Montane_Cloud_Forest	Dry
CA-300	Agroecological_Coffee	CP-0006	T2P3	7	November	2016	Scarabaeidae	Scarabaeinae	Dichotomini	Dichotomina	Uroxys	Uroxys_sp	1	S. Villamarin y B. Obando	S. Villamarin	Pichincha	D.M. Quito	Tandayapa	758669	2100	1516	Montane_Cloud_Forest	Dry
BM-001	Ca_Forest	CP-0001	T1P1	10	April	2017	Scarabaeidae	Scarabaeinae	Dichotomini	Dichotomina	Dichotomius	Dichotomius_fortepunctatus	29	B. Obando & J. YÌÁnez	J. YÌÁnez	Pichincha	D.M. Quito	Mashpishungo	732566.43	20351.82	633	Evergreen_Foothill_Forest	Rainy
BM-002	Ca_Forest	CP-0001	T2P1	10	April	2017	Scarabaeidae	Scarabaeinae	Dichotomini	Dichotomina	Dichotomius	Dichotomius_fortepunctatus	22	B. Obando & J. YÌÁnez	J. YÌÁnez	Pichincha	D.M. Quito	Mashpishungo	732566.43	20351.82	633	Evergreen_Foothill_Forest	Rainy
BM-003	Ca_Forest	CP-0001	T3P1	10	April	2017	Scarabaeidae	Scarabaeinae	Dichotomini	Dichotomina	Dichotomius	Dichotomius_fortepunctatus	39	B. Obando & J. YÌÁnez	J. YÌÁnez	Pichincha	D.M. Quito	Mashpishungo	732566.43	20351.82	633	Evergreen_Foothill_Forest	Rainy
BM-004	Ca_Forest	CP-0001	T4P1	10	April	2017	Scarabaeidae	Scarabaeinae	Dichotomini	Dichotomina	Dichotomius	Dichotomius_fortepunctatus	27	B. Obando & J. YÌÁnez	J. YÌÁnez	Pichincha	D.M. Quito	Mashpishungo	732566.43	20351.82	633	Evergreen_Foothill_Forest	Rainy
BM-005	Ca_Forest	CP-0001	T5P1	10	April	2017	Scarabaeidae	Scarabaeinae	Dichotomini	Dichotomina	Dichotomius	Dichotomius_fortepunctatus	36	B. Obando & J. YÌÁnez	J. YÌÁnez	Pichincha	D.M. Quito	Mashpishungo	732566.43	20351.82	633	Evergreen_Foothill_Forest	Rainy
BM-006	Ca_Forest	CP-0001	T6P1	10	April	2017	Scarabaeidae	Scarabaeinae	Dichotomini	Dichotomina	Dichotomius	Dichotomius_fortepunctatus	33	B. Obando & J. YÌÁnez	J. YÌÁnez	Pichincha	D.M. Quito	Mashpishungo	732566.43	20351.82	633	Evergreen_Foothill_Forest	Rainy
BM-007	Ca_Forest	CP-0001	T7P1	10	April	2017	Scarabaeidae	Scarabaeinae	Dichotomini	Dichotomina	Dichotomius	Dichotomius_fortepunctatus	37	B. Obando & J. YÌÁnez	J. YÌÁnez	Pichincha	D.M. Quito	Mashpishungo	732566.43	20351.82	633	Evergreen_Foothill_Forest	Rainy
BM-008	Ca_Forest	CP-0001	T8P1	10	April	2017	Scarabaeidae	Scarabaeinae	Dichotomini	Dichotomina	Dichotomius	Dichotomius_fortepunctatus	29	B. Obando & J. YÌÁnez	J. YÌÁnez	Pichincha	D.M. Quito	Mashpishungo	732566.43	20351.82	633	Evergreen_Foothill_Forest	Rainy
BM-009	Ca_Forest	CP-0001	T9P1	10	April	2017	Scarabaeidae	Scarabaeinae	Dichotomini	Dichotomina	Dichotomius	Dichotomius_fortepunctatus	38	B. Obando & J. YÌÁnez	J. YÌÁnez	Pichincha	D.M. Quito	Mashpishungo	732566.43	20351.82	633	Evergreen_Foothill_Forest	Rainy
BM-010	Ca_Forest	CP-0001	T1P2	10	April	2017	Scarabaeidae	Scarabaeinae	Dichotomini	Dichotomina	Dichotomius	Dichotomius_fortepunctatus	3	B. Obando & J. YÌÁnez	J. YÌÁnez	Pichincha	D.M. Quito	Mashpishungo	732566.43	20351.82	633	Evergreen_Foothill_Forest	Rainy
BM-011	Ca_Forest	CP-0001	T2P2	10	April	2017	Scarabaeidae	Scarabaeinae	Dichotomini	Dichotomina	Dichotomius	Dichotomius_fortepunctatus	15	B. Obando & J. YÌÁnez	J. YÌÁnez	Pichincha	D.M. Quito	Mashpishungo	732566.43	20351.82	633	Evergreen_Foothill_Forest	Rainy
BM-012	Ca_Forest	CP-0001	T3P2	10	April	2017	Scarabaeidae	Scarabaeinae	Dichotomini	Dichotomina	Dichotomius	Dichotomius_fortepunctatus	14	B. Obando & J. YÌÁnez	J. YÌÁnez	Pichincha	D.M. Quito	Mashpishungo	732566.43	20351.82	633	Evergreen_Foothill_Forest	Rainy
BM-013	Ca_Forest	CP-0001	T4P2	10	April	2017	Scarabaeidae	Scarabaeinae	Dichotomini	Dichotomina	Dichotomius	Dichotomius_fortepunctatus	22	B. Obando & J. YÌÁnez	J. YÌÁnez	Pichincha	D.M. Quito	Mashpishungo	732566.43	20351.82	633	Evergreen_Foothill_Forest	Rainy
BM-014	Ca_Forest	CP-0001	T5P2	10	April	2017	Scarabaeidae	Scarabaeinae	Dichotomini	Dichotomina	Dichotomius	Dichotomius_fortepunctatus	30	B. Obando & J. YÌÁnez	J. YÌÁnez	Pichincha	D.M. Quito	Mashpishungo	732566.43	20351.82	633	Evergreen_Foothill_Forest	Rainy
BM-015	Ca_Forest	CP-0001	T6P2	10	April	2017	Scarabaeidae	Scarabaeinae	Dichotomini	Dichotomina	Dichotomius	Dichotomius_fortepunctatus	23	B. Obando & J. YÌÁnez	J. YÌÁnez	Pichincha	D.M. Quito	Mashpishungo	732566.43	20351.82	633	Evergreen_Foothill_Forest	Rainy
BM-016	Ca_Forest	CP-0001	T7P2	10	April	2017	Scarabaeidae	Scarabaeinae	Dichotomini	Dichotomina	Dichotomius	Dichotomius_fortepunctatus	32	B. Obando & J. YÌÁnez	J. YÌÁnez	Pichincha	D.M. Quito	Mashpishungo	732566.43	20351.82	633	Evergreen_Foothill_Forest	Rainy
BM-017	Ca_Forest	CP-0001	T8P2	10	April	2017	Scarabaeidae	Scarabaeinae	Dichotomini	Dichotomina	Dichotomius	Dichotomius_fortepunctatus	18	B. Obando & J. YÌÁnez	J. YÌÁnez	Pichincha	D.M. Quito	Mashpishungo	732566.43	20351.82	633	Evergreen_Foothill_Forest	Rainy
BM-018	Ca_Forest	CP-0001	T9P2	10	April	2017	Scarabaeidae	Scarabaeinae	Dichotomini	Dichotomina	Dichotomius	Dichotomius_fortepunctatus	32	B. Obando & J. YÌÁnez	J. YÌÁnez	Pichincha	D.M. Quito	Mashpishungo	732566.43	20351.82	633	Evergreen_Foothill_Forest	Rainy
BM-019	Ca_Forest	CP-0001	T1P3	10	April	2017	Scarabaeidae	Scarabaeinae	Dichotomini	Dichotomina	Dichotomius	Dichotomius_fortepunctatus	10	B. Obando & J. YÌÁnez	J. YÌÁnez	Pichincha	D.M. Quito	Mashpishungo	732566.43	20351.82	633	Evergreen_Foothill_Forest	Rainy
BM-020	Ca_Forest	CP-0001	T2P3	10	April	2017	Scarabaeidae	Scarabaeinae	Dichotomini	Dichotomina	Dichotomius	Dichotomius_fortepunctatus	35	B. Obando & J. YÌÁnez	J. YÌÁnez	Pichincha	D.M. Quito	Mashpishungo	732566.43	20351.82	633	Evergreen_Foothill_Forest	Rainy
BM-021	Ca_Forest	CP-0001	T3P3	10	April	2017	Scarabaeidae	Scarabaeinae	Dichotomini	Dichotomina	Dichotomius	Dichotomius_fortepunctatus	15	B. Obando & J. YÌÁnez	J. YÌÁnez	Pichincha	D.M. Quito	Mashpishungo	732566.43	20351.82	633	Evergreen_Foothill_Forest	Rainy
BM-022	Ca_Forest	CP-0001	T4P3	10	April	2017	Scarabaeidae	Scarabaeinae	Dichotomini	Dichotomina	Dichotomius	Dichotomius_fortepunctatus	24	B. Obando & J. YÌÁnez	J. YÌÁnez	Pichincha	D.M. Quito	Mashpishungo	732566.43	20351.82	633	Evergreen_Foothill_Forest	Rainy
BM-023	Ca_Forest	CP-0001	T5P3	10	April	2017	Scarabaeidae	Scarabaeinae	Dichotomini	Dichotomina	Dichotomius	Dichotomius_fortepunctatus	6	B. Obando & J. YÌÁnez	J. YÌÁnez	Pichincha	D.M. Quito	Mashpishungo	732566.43	20351.82	633	Evergreen_Foothill_Forest	Rainy
BM-024	Ca_Forest	CP-0001	T6P3	10	April	2017	Scarabaeidae	Scarabaeinae	Dichotomini	Dichotomina	Dichotomius	Dichotomius_fortepunctatus	25	B. Obando & J. YÌÁnez	J. YÌÁnez	Pichincha	D.M. Quito	Mashpishungo	732566.43	20351.82	633	Evergreen_Foothill_Forest	Rainy
BM-025	Ca_Forest	CP-0001	T7P3	10	April	2017	Scarabaeidae	Scarabaeinae	Dichotomini	Dichotomina	Dichotomius	Dichotomius_fortepunctatus	25	B. Obando & J. YÌÁnez	J. YÌÁnez	Pichincha	D.M. Quito	Mashpishungo	732566.43	20351.82	633	Evergreen_Foothill_Forest	Rainy
BM-026	Ca_Forest	CP-0001	T9P3	10	April	2017	Scarabaeidae	Scarabaeinae	Dichotomini	Dichotomina	Dichotomius	Dichotomius_fortepunctatus	23	B. Obando & J. YÌÁnez	J. YÌÁnez	Pichincha	D.M. Quito	Mashpishungo	732566.43	20351.82	633	Evergreen_Foothill_Forest	Rainy
BM-027	Ca_Forest	CP-0001	T1P1	10	April	2017	Scarabaeidae	Scarabaeinae	Dichotomini	Dichotomina	Dichotomius	Dichotomius_divergens	1	B. Obando & J. YÌÁnez	J. YÌÁnez	Pichincha	D.M. Quito	Mashpishungo	732566.43	20351.82	633	Evergreen_Foothill_Forest	Rainy
BM-028	Ca_Forest	CP-0001	T2P1	10	April	2017	Scarabaeidae	Scarabaeinae	Dichotomini	Dichotomina	Dichotomius	Dichotomius_divergens	4	B. Obando & J. YÌÁnez	J. YÌÁnez	Pichincha	D.M. Quito	Mashpishungo	732566.43	20351.82	633	Evergreen_Foothill_Forest	Rainy
BM-029	Ca_Forest	CP-0001	T3P1	10	April	2017	Scarabaeidae	Scarabaeinae	Dichotomini	Dichotomina	Dichotomius	Dichotomius_divergens	3	B. Obando & J. YÌÁnez	J. YÌÁnez	Pichincha	D.M. Quito	Mashpishungo	732566.43	20351.82	633	Evergreen_Foothill_Forest	Rainy
BM-030	Ca_Forest	CP-0001	T4P1	10	April	2017	Scarabaeidae	Scarabaeinae	Dichotomini	Dichotomina	Dichotomius	Dichotomius_divergens	7	B. Obando & J. YÌÁnez	J. YÌÁnez	Pichincha	D.M. Quito	Mashpishungo	732566.43	20351.82	633	Evergreen_Foothill_Forest	Rainy
BM-031	Ca_Forest	CP-0001	T5P1	10	April	2017	Scarabaeidae	Scarabaeinae	Dichotomini	Dichotomina	Dichotomius	Dichotomius_divergens	5	B. Obando & J. YÌÁnez	J. YÌÁnez	Pichincha	D.M. Quito	Mashpishungo	732566.43	20351.82	633	Evergreen_Foothill_Forest	Rainy
BM-032	Ca_Forest	CP-0001	T6P1	10	April	2017	Scarabaeidae	Scarabaeinae	Dichotomini	Dichotomina	Dichotomius	Dichotomius_divergens	2	B. Obando & J. YÌÁnez	J. YÌÁnez	Pichincha	D.M. Quito	Mashpishungo	732566.43	20351.82	633	Evergreen_Foothill_Forest	Rainy
BM-033	Ca_Forest	CP-0001	T8P1	10	April	2017	Scarabaeidae	Scarabaeinae	Dichotomini	Dichotomina	Dichotomius	Dichotomius_divergens	1	B. Obando & J. YÌÁnez	J. YÌÁnez	Pichincha	D.M. Quito	Mashpishungo	732566.43	20351.82	633	Evergreen_Foothill_Forest	Rainy
BM-034	Ca_Forest	CP-0001	T9P1	10	April	2017	Scarabaeidae	Scarabaeinae	Dichotomini	Dichotomina	Dichotomius	Dichotomius_divergens	2	B. Obando & J. YÌÁnez	J. YÌÁnez	Pichincha	D.M. Quito	Mashpishungo	732566.43	20351.82	633	Evergreen_Foothill_Forest	Rainy
BM-035	Ca_Forest	CP-0001	T1P2	10	April	2017	Scarabaeidae	Scarabaeinae	Dichotomini	Dichotomina	Dichotomius	Dichotomius_divergens	2	B. Obando & J. YÌÁnez	J. YÌÁnez	Pichincha	D.M. Quito	Mashpishungo	732566.43	20351.82	633	Evergreen_Foothill_Forest	Rainy
BM-036	Ca_Forest	CP-0001	T2P2	10	April	2017	Scarabaeidae	Scarabaeinae	Dichotomini	Dichotomina	Dichotomius	Dichotomius_divergens	1	B. Obando & J. YÌÁnez	J. YÌÁnez	Pichincha	D.M. Quito	Mashpishungo	732566.43	20351.82	633	Evergreen_Foothill_Forest	Rainy
BM-037	Ca_Forest	CP-0001	T3P2	10	April	2017	Scarabaeidae	Scarabaeinae	Dichotomini	Dichotomina	Dichotomius	Dichotomius_divergens	3	B. Obando & J. YÌÁnez	J. YÌÁnez	Pichincha	D.M. Quito	Mashpishungo	732566.43	20351.82	633	Evergreen_Foothill_Forest	Rainy
BM-038	Ca_Forest	CP-0001	T4P2	10	April	2017	Scarabaeidae	Scarabaeinae	Dichotomini	Dichotomina	Dichotomius	Dichotomius_divergens	3	B. Obando & J. YÌÁnez	J. YÌÁnez	Pichincha	D.M. Quito	Mashpishungo	732566.43	20351.82	633	Evergreen_Foothill_Forest	Rainy
BM-039	Ca_Forest	CP-0001	T5P2	10	April	2017	Scarabaeidae	Scarabaeinae	Dichotomini	Dichotomina	Dichotomius	Dichotomius_divergens	2	B. Obando & J. YÌÁnez	J. YÌÁnez	Pichincha	D.M. Quito	Mashpishungo	732566.43	20351.82	633	Evergreen_Foothill_Forest	Rainy
BM-040	Ca_Forest	CP-0001	T6P2	10	April	2017	Scarabaeidae	Scarabaeinae	Dichotomini	Dichotomina	Dichotomius	Dichotomius_divergens	4	B. Obando & J. YÌÁnez	J. YÌÁnez	Pichincha	D.M. Quito	Mashpishungo	732566.43	20351.82	633	Evergreen_Foothill_Forest	Rainy
BM-041	Ca_Forest	CP-0001	T7P2	10	April	2017	Scarabaeidae	Scarabaeinae	Dichotomini	Dichotomina	Dichotomius	Dichotomius_divergens	4	B. Obando & J. YÌÁnez	J. YÌÁnez	Pichincha	D.M. Quito	Mashpishungo	732566.43	20351.82	633	Evergreen_Foothill_Forest	Rainy
BM-042	Ca_Forest	CP-0001	T8P2	10	April	2017	Scarabaeidae	Scarabaeinae	Dichotomini	Dichotomina	Dichotomius	Dichotomius_divergens	7	B. Obando & J. YÌÁnez	J. YÌÁnez	Pichincha	D.M. Quito	Mashpishungo	732566.43	20351.82	633	Evergreen_Foothill_Forest	Rainy
BM-043	Ca_Forest	CP-0001	T9P2	10	April	2017	Scarabaeidae	Scarabaeinae	Dichotomini	Dichotomina	Dichotomius	Dichotomius_divergens	1	B. Obando & J. YÌÁnez	J. YÌÁnez	Pichincha	D.M. Quito	Mashpishungo	732566.43	20351.82	633	Evergreen_Foothill_Forest	Rainy
BM-044	Ca_Forest	CP-0001	T1P3	10	April	2017	Scarabaeidae	Scarabaeinae	Dichotomini	Dichotomina	Dichotomius	Dichotomius_divergens	8	B. Obando & J. YÌÁnez	J. YÌÁnez	Pichincha	D.M. Quito	Mashpishungo	732566.43	20351.82	633	Evergreen_Foothill_Forest	Rainy
BM-045	Ca_Forest	CP-0001	T2P3	10	April	2017	Scarabaeidae	Scarabaeinae	Dichotomini	Dichotomina	Dichotomius	Dichotomius_divergens	8	B. Obando & J. YÌÁnez	J. YÌÁnez	Pichincha	D.M. Quito	Mashpishungo	732566.43	20351.82	633	Evergreen_Foothill_Forest	Rainy
BM-046	Ca_Forest	CP-0001	T3P3	10	April	2017	Scarabaeidae	Scarabaeinae	Dichotomini	Dichotomina	Dichotomius	Dichotomius_divergens	3	B. Obando & J. YÌÁnez	J. YÌÁnez	Pichincha	D.M. Quito	Mashpishungo	732566.43	20351.82	633	Evergreen_Foothill_Forest	Rainy
BM-047	Ca_Forest	CP-0001	T4P3	10	April	2017	Scarabaeidae	Scarabaeinae	Dichotomini	Dichotomina	Dichotomius	Dichotomius_divergens	8	B. Obando & J. YÌÁnez	J. YÌÁnez	Pichincha	D.M. Quito	Mashpishungo	732566.43	20351.82	633	Evergreen_Foothill_Forest	Rainy
BM-048	Ca_Forest	CP-0001	T5P3	10	April	2017	Scarabaeidae	Scarabaeinae	Dichotomini	Dichotomina	Dichotomius	Dichotomius_divergens	5	B. Obando & J. YÌÁnez	J. YÌÁnez	Pichincha	D.M. Quito	Mashpishungo	732566.43	20351.82	633	Evergreen_Foothill_Forest	Rainy
BM-049	Ca_Forest	CP-0001	T6P3	10	April	2017	Scarabaeidae	Scarabaeinae	Dichotomini	Dichotomina	Dichotomius	Dichotomius_divergens	5	B. Obando & J. YÌÁnez	J. YÌÁnez	Pichincha	D.M. Quito	Mashpishungo	732566.43	20351.82	633	Evergreen_Foothill_Forest	Rainy
BM-050	Ca_Forest	CP-0001	T8P3	10	April	2017	Scarabaeidae	Scarabaeinae	Dichotomini	Dichotomina	Dichotomius	Dichotomius_divergens	3	B. Obando & J. YÌÁnez	J. YÌÁnez	Pichincha	D.M. Quito	Mashpishungo	732566.43	20351.82	633	Evergreen_Foothill_Forest	Rainy
BM-051	Ca_Forest	CP-0001	T9P3	10	April	2017	Scarabaeidae	Scarabaeinae	Dichotomini	Dichotomina	Dichotomius	Dichotomius_divergens	6	B. Obando & J. YÌÁnez	J. YÌÁnez	Pichincha	D.M. Quito	Mashpishungo	732566.43	20351.82	633	Evergreen_Foothill_Forest	Rainy
BM-052	Ca_Forest	CP-0001	T1P1	10	April	2017	Scarabaeidae	Scarabaeinae	Onthophagini	Onthophagina	Onthophagus	Onthophagus_acuminatus	12	B. Obando & J. YÌÁnez	J. YÌÁnez	Pichincha	D.M. Quito	Mashpishungo	732566.43	20351.82	633	Evergreen_Foothill_Forest	Rainy
BM-053	Ca_Forest	CP-0001	T2P1	10	April	2017	Scarabaeidae	Scarabaeinae	Onthophagini	Onthophagina	Onthophagus	Onthophagus_acuminatus	1	B. Obando & J. YÌÁnez	J. YÌÁnez	Pichincha	D.M. Quito	Mashpishungo	732566.43	20351.82	633	Evergreen_Foothill_Forest	Rainy
BM-054	Ca_Forest	CP-0001	T3P1	10	April	2017	Scarabaeidae	Scarabaeinae	Onthophagini	Onthophagina	Onthophagus	Onthophagus_acuminatus	5	B. Obando & J. YÌÁnez	J. YÌÁnez	Pichincha	D.M. Quito	Mashpishungo	732566.43	20351.82	633	Evergreen_Foothill_Forest	Rainy
BM-055	Ca_Forest	CP-0001	T4P1	10	April	2017	Scarabaeidae	Scarabaeinae	Onthophagini	Onthophagina	Onthophagus	Onthophagus_acuminatus	3	B. Obando & J. YÌÁnez	J. YÌÁnez	Pichincha	D.M. Quito	Mashpishungo	732566.43	20351.82	633	Evergreen_Foothill_Forest	Rainy
BM-056	Ca_Forest	CP-0001	T6P1	10	April	2017	Scarabaeidae	Scarabaeinae	Onthophagini	Onthophagina	Onthophagus	Onthophagus_acuminatus	2	B. Obando & J. YÌÁnez	J. YÌÁnez	Pichincha	D.M. Quito	Mashpishungo	732566.43	20351.82	633	Evergreen_Foothill_Forest	Rainy
BM-057	Ca_Forest	CP-0001	T7P1	10	April	2017	Scarabaeidae	Scarabaeinae	Onthophagini	Onthophagina	Onthophagus	Onthophagus_acuminatus	4	B. Obando & J. YÌÁnez	J. YÌÁnez	Pichincha	D.M. Quito	Mashpishungo	732566.43	20351.82	633	Evergreen_Foothill_Forest	Rainy
BM-058	Ca_Forest	CP-0001	T8P1	10	April	2017	Scarabaeidae	Scarabaeinae	Onthophagini	Onthophagina	Onthophagus	Onthophagus_acuminatus	3	B. Obando & J. YÌÁnez	J. YÌÁnez	Pichincha	D.M. Quito	Mashpishungo	732566.43	20351.82	633	Evergreen_Foothill_Forest	Rainy
BM-059	Ca_Forest	CP-0001	T9P1	10	April	2017	Scarabaeidae	Scarabaeinae	Onthophagini	Onthophagina	Onthophagus	Onthophagus_acuminatus	8	B. Obando & J. YÌÁnez	J. YÌÁnez	Pichincha	D.M. Quito	Mashpishungo	732566.43	20351.82	633	Evergreen_Foothill_Forest	Rainy
BM-060	Ca_Forest	CP-0001	T1P2	10	April	2017	Scarabaeidae	Scarabaeinae	Onthophagini	Onthophagina	Onthophagus	Onthophagus_acuminatus	2	B. Obando & J. YÌÁnez	J. YÌÁnez	Pichincha	D.M. Quito	Mashpishungo	732566.43	20351.82	633	Evergreen_Foothill_Forest	Rainy
BM-061	Ca_Forest	CP-0001	T2P2	10	April	2017	Scarabaeidae	Scarabaeinae	Onthophagini	Onthophagina	Onthophagus	Onthophagus_acuminatus	16	B. Obando & J. YÌÁnez	J. YÌÁnez	Pichincha	D.M. Quito	Mashpishungo	732566.43	20351.82	633	Evergreen_Foothill_Forest	Rainy
BM-062	Ca_Forest	CP-0001	T3P2	10	April	2017	Scarabaeidae	Scarabaeinae	Onthophagini	Onthophagina	Onthophagus	Onthophagus_acuminatus	6	B. Obando & J. YÌÁnez	J. YÌÁnez	Pichincha	D.M. Quito	Mashpishungo	732566.43	20351.82	633	Evergreen_Foothill_Forest	Rainy
BM-063	Ca_Forest	CP-0001	T6P2	10	April	2017	Scarabaeidae	Scarabaeinae	Onthophagini	Onthophagina	Onthophagus	Onthophagus_acuminatus	1	B. Obando & J. YÌÁnez	J. YÌÁnez	Pichincha	D.M. Quito	Mashpishungo	732566.43	20351.82	633	Evergreen_Foothill_Forest	Rainy
BM-064	Ca_Forest	CP-0001	T7P2	10	April	2017	Scarabaeidae	Scarabaeinae	Onthophagini	Onthophagina	Onthophagus	Onthophagus_acuminatus	1	B. Obando & J. YÌÁnez	J. YÌÁnez	Pichincha	D.M. Quito	Mashpishungo	732566.43	20351.82	633	Evergreen_Foothill_Forest	Rainy
BM-065	Ca_Forest	CP-0001	T8P2	10	April	2017	Scarabaeidae	Scarabaeinae	Onthophagini	Onthophagina	Onthophagus	Onthophagus_acuminatus	5	B. Obando & J. YÌÁnez	J. YÌÁnez	Pichincha	D.M. Quito	Mashpishungo	732566.43	20351.82	633	Evergreen_Foothill_Forest	Rainy
BM-066	Ca_Forest	CP-0001	T9P2	10	April	2017	Scarabaeidae	Scarabaeinae	Onthophagini	Onthophagina	Onthophagus	Onthophagus_acuminatus	2	B. Obando & J. YÌÁnez	J. YÌÁnez	Pichincha	D.M. Quito	Mashpishungo	732566.43	20351.82	633	Evergreen_Foothill_Forest	Rainy
BM-067	Ca_Forest	CP-0001	T1P3	10	April	2017	Scarabaeidae	Scarabaeinae	Onthophagini	Onthophagina	Onthophagus	Onthophagus_acuminatus	6	B. Obando & J. YÌÁnez	J. YÌÁnez	Pichincha	D.M. Quito	Mashpishungo	732566.43	20351.82	633	Evergreen_Foothill_Forest	Rainy
BM-068	Ca_Forest	CP-0001	T2P3	10	April	2017	Scarabaeidae	Scarabaeinae	Onthophagini	Onthophagina	Onthophagus	Onthophagus_acuminatus	5	B. Obando & J. YÌÁnez	J. YÌÁnez	Pichincha	D.M. Quito	Mashpishungo	732566.43	20351.82	633	Evergreen_Foothill_Forest	Rainy
BM-069	Ca_Forest	CP-0001	T3P3	10	April	2017	Scarabaeidae	Scarabaeinae	Onthophagini	Onthophagina	Onthophagus	Onthophagus_acuminatus	11	B. Obando & J. YÌÁnez	J. YÌÁnez	Pichincha	D.M. Quito	Mashpishungo	732566.43	20351.82	633	Evergreen_Foothill_Forest	Rainy
BM-070	Ca_Forest	CP-0001	T4P3	10	April	2017	Scarabaeidae	Scarabaeinae	Onthophagini	Onthophagina	Onthophagus	Onthophagus_acuminatus	1	B. Obando & J. YÌÁnez	J. YÌÁnez	Pichincha	D.M. Quito	Mashpishungo	732566.43	20351.82	633	Evergreen_Foothill_Forest	Rainy
BM-071	Ca_Forest	CP-0001	T5P3	10	April	2017	Scarabaeidae	Scarabaeinae	Onthophagini	Onthophagina	Onthophagus	Onthophagus_acuminatus	1	B. Obando & J. YÌÁnez	J. YÌÁnez	Pichincha	D.M. Quito	Mashpishungo	732566.43	20351.82	633	Evergreen_Foothill_Forest	Rainy
BM-072	Ca_Forest	CP-0001	T6P3	10	April	2017	Scarabaeidae	Scarabaeinae	Onthophagini	Onthophagina	Onthophagus	Onthophagus_acuminatus	11	B. Obando & J. YÌÁnez	J. YÌÁnez	Pichincha	D.M. Quito	Mashpishungo	732566.43	20351.82	633	Evergreen_Foothill_Forest	Rainy
BM-073	Ca_Forest	CP-0001	T7P3	10	April	2017	Scarabaeidae	Scarabaeinae	Onthophagini	Onthophagina	Onthophagus	Onthophagus_acuminatus	10	B. Obando & J. YÌÁnez	J. YÌÁnez	Pichincha	D.M. Quito	Mashpishungo	732566.43	20351.82	633	Evergreen_Foothill_Forest	Rainy
BM-074	Ca_Forest	CP-0001	T8P3	10	April	2017	Scarabaeidae	Scarabaeinae	Onthophagini	Onthophagina	Onthophagus	Onthophagus_acuminatus	8	B. Obando & J. YÌÁnez	J. YÌÁnez	Pichincha	D.M. Quito	Mashpishungo	732566.43	20351.82	633	Evergreen_Foothill_Forest	Rainy
BM-075	Ca_Forest	CP-0001	T9P3	10	April	2017	Scarabaeidae	Scarabaeinae	Onthophagini	Onthophagina	Onthophagus	Onthophagus_acuminatus	4	B. Obando & J. YÌÁnez	J. YÌÁnez	Pichincha	D.M. Quito	Mashpishungo	732566.43	20351.82	633	Evergreen_Foothill_Forest	Rainy
BM-076	Ca_Forest	CP-0001	T3P1	10	April	2017	Scarabaeidae	Scarabaeinae	Canthonini	Canthonina	Deltochilum	Deltochilum_gibbosum	1	B. Obando & J. YÌÁnez	J. YÌÁnez	Pichincha	D.M. Quito	Mashpishungo	732566.43	20351.82	633	Evergreen_Foothill_Forest	Rainy
BM-077	Ca_Forest	CP-0001	T5P1	10	April	2017	Scarabaeidae	Scarabaeinae	Canthonini	Canthonina	Deltochilum	Deltochilum_gibbosum	1	B. Obando & J. YÌÁnez	J. YÌÁnez	Pichincha	D.M. Quito	Mashpishungo	732566.43	20351.82	633	Evergreen_Foothill_Forest	Rainy
BM-078	Ca_Forest	CP-0001	T6P1	10	April	2017	Scarabaeidae	Scarabaeinae	Canthonini	Canthonina	Deltochilum	Deltochilum_gibbosum	2	B. Obando & J. YÌÁnez	J. YÌÁnez	Pichincha	D.M. Quito	Mashpishungo	732566.43	20351.82	633	Evergreen_Foothill_Forest	Rainy
BM-079	Ca_Forest	CP-0001	T7P1	10	April	2017	Scarabaeidae	Scarabaeinae	Canthonini	Canthonina	Deltochilum	Deltochilum_gibbosum	1	B. Obando & J. YÌÁnez	J. YÌÁnez	Pichincha	D.M. Quito	Mashpishungo	732566.43	20351.82	633	Evergreen_Foothill_Forest	Rainy
BM-080	Ca_Forest	CP-0001	T1P2	10	April	2017	Scarabaeidae	Scarabaeinae	Canthonini	Canthonina	Deltochilum	Deltochilum_gibbosum	1	B. Obando & J. YÌÁnez	J. YÌÁnez	Pichincha	D.M. Quito	Mashpishungo	732566.43	20351.82	633	Evergreen_Foothill_Forest	Rainy
BM-081	Ca_Forest	CP-0001	T2P2	10	April	2017	Scarabaeidae	Scarabaeinae	Canthonini	Canthonina	Deltochilum	Deltochilum_gibbosum	1	B. Obando & J. YÌÁnez	J. YÌÁnez	Pichincha	D.M. Quito	Mashpishungo	732566.43	20351.82	633	Evergreen_Foothill_Forest	Rainy
BM-082	Ca_Forest	CP-0001	T6P2	10	April	2017	Scarabaeidae	Scarabaeinae	Canthonini	Canthonina	Deltochilum	Deltochilum_gibbosum	1	B. Obando & J. YÌÁnez	J. YÌÁnez	Pichincha	D.M. Quito	Mashpishungo	732566.43	20351.82	633	Evergreen_Foothill_Forest	Rainy
BM-083	Ca_Forest	CP-0001	T7P2	10	April	2017	Scarabaeidae	Scarabaeinae	Canthonini	Canthonina	Deltochilum	Deltochilum_gibbosum	1	B. Obando & J. YÌÁnez	J. YÌÁnez	Pichincha	D.M. Quito	Mashpishungo	732566.43	20351.82	633	Evergreen_Foothill_Forest	Rainy
BM-084	Ca_Forest	CP-0001	T9P2	10	April	2017	Scarabaeidae	Scarabaeinae	Canthonini	Canthonina	Deltochilum	Deltochilum_gibbosum	2	B. Obando & J. YÌÁnez	J. YÌÁnez	Pichincha	D.M. Quito	Mashpishungo	732566.43	20351.82	633	Evergreen_Foothill_Forest	Rainy
BM-085	Ca_Forest	CP-0001	T1P3	10	April	2017	Scarabaeidae	Scarabaeinae	Canthonini	Canthonina	Deltochilum	Deltochilum_gibbosum	1	B. Obando & J. YÌÁnez	J. YÌÁnez	Pichincha	D.M. Quito	Mashpishungo	732566.43	20351.82	633	Evergreen_Foothill_Forest	Rainy
BM-086	Ca_Forest	CP-0001	T2P3	10	April	2017	Scarabaeidae	Scarabaeinae	Canthonini	Canthonina	Deltochilum	Deltochilum_gibbosum	1	B. Obando & J. YÌÁnez	J. YÌÁnez	Pichincha	D.M. Quito	Mashpishungo	732566.43	20351.82	633	Evergreen_Foothill_Forest	Rainy
BM-087	Ca_Forest	CP-0001	T3P3	10	April	2017	Scarabaeidae	Scarabaeinae	Canthonini	Canthonina	Deltochilum	Deltochilum_gibbosum	1	B. Obando & J. YÌÁnez	J. YÌÁnez	Pichincha	D.M. Quito	Mashpishungo	732566.43	20351.82	633	Evergreen_Foothill_Forest	Rainy
BM-088	Ca_Forest	CP-0001	T8P3	10	April	2017	Scarabaeidae	Scarabaeinae	Canthonini	Canthonina	Deltochilum	Deltochilum_gibbosum	2	B. Obando & J. YÌÁnez	J. YÌÁnez	Pichincha	D.M. Quito	Mashpishungo	732566.43	20351.82	633	Evergreen_Foothill_Forest	Rainy
BM-089	Ca_Forest	CP-0001	T9P3	10	April	2017	Scarabaeidae	Scarabaeinae	Canthonini	Canthonina	Deltochilum	Deltochilum_gibbosum	1	B. Obando & J. YÌÁnez	J. YÌÁnez	Pichincha	D.M. Quito	Mashpishungo	732566.43	20351.82	633	Evergreen_Foothill_Forest	Rainy
BM-090	Ca_Forest	CP-0001	T1P1	10	April	2017	Scarabaeidae	Scarabaeinae	Dichotomini	Dichotomina	Ontherus	Ontherus_trituberculatus	1	B. Obando & J. YÌÁnez	J. YÌÁnez	Pichincha	D.M. Quito	Mashpishungo	732566.43	20351.82	633	Evergreen_Foothill_Forest	Rainy
BM-091	Ca_Forest	CP-0001	T2P1	10	April	2017	Scarabaeidae	Scarabaeinae	Dichotomini	Dichotomina	Ontherus	Ontherus_trituberculatus	1	B. Obando & J. YÌÁnez	J. YÌÁnez	Pichincha	D.M. Quito	Mashpishungo	732566.43	20351.82	633	Evergreen_Foothill_Forest	Rainy
BM-092	Ca_Forest	CP-0001	T9P1	10	April	2017	Scarabaeidae	Scarabaeinae	Dichotomini	Dichotomina	Ontherus	Ontherus_trituberculatus	1	B. Obando & J. YÌÁnez	J. YÌÁnez	Pichincha	D.M. Quito	Mashpishungo	732566.43	20351.82	633	Evergreen_Foothill_Forest	Rainy
BM-093	Ca_Forest	CP-0001	T2P2	10	April	2017	Scarabaeidae	Scarabaeinae	Dichotomini	Dichotomina	Ontherus	Ontherus_trituberculatus	2	B. Obando & J. YÌÁnez	J. YÌÁnez	Pichincha	D.M. Quito	Mashpishungo	732566.43	20351.82	633	Evergreen_Foothill_Forest	Rainy
BM-094	Ca_Forest	CP-0001	T3P2	10	April	2017	Scarabaeidae	Scarabaeinae	Dichotomini	Dichotomina	Ontherus	Ontherus_trituberculatus	1	B. Obando & J. YÌÁnez	J. YÌÁnez	Pichincha	D.M. Quito	Mashpishungo	732566.43	20351.82	633	Evergreen_Foothill_Forest	Rainy
BM-095	Ca_Forest	CP-0001	T6P2	10	April	2017	Scarabaeidae	Scarabaeinae	Dichotomini	Dichotomina	Ontherus	Ontherus_trituberculatus	1	B. Obando & J. YÌÁnez	J. YÌÁnez	Pichincha	D.M. Quito	Mashpishungo	732566.43	20351.82	633	Evergreen_Foothill_Forest	Rainy
BM-096	Ca_Forest	CP-0001	T7P2	10	April	2017	Scarabaeidae	Scarabaeinae	Dichotomini	Dichotomina	Ontherus	Ontherus_trituberculatus	1	B. Obando & J. YÌÁnez	J. YÌÁnez	Pichincha	D.M. Quito	Mashpishungo	732566.43	20351.82	633	Evergreen_Foothill_Forest	Rainy
BM-097	Ca_Forest	CP-0001	T8P2	10	April	2017	Scarabaeidae	Scarabaeinae	Dichotomini	Dichotomina	Ontherus	Ontherus_trituberculatus	3	B. Obando & J. YÌÁnez	J. YÌÁnez	Pichincha	D.M. Quito	Mashpishungo	732566.43	20351.82	633	Evergreen_Foothill_Forest	Rainy
BM-098	Ca_Forest	CP-0001	T9P2	10	April	2017	Scarabaeidae	Scarabaeinae	Dichotomini	Dichotomina	Ontherus	Ontherus_trituberculatus	1	B. Obando & J. YÌÁnez	J. YÌÁnez	Pichincha	D.M. Quito	Mashpishungo	732566.43	20351.82	633	Evergreen_Foothill_Forest	Rainy
BM-099	Ca_Forest	CP-0001	T1P3	10	April	2017	Scarabaeidae	Scarabaeinae	Dichotomini	Dichotomina	Ontherus	Ontherus_trituberculatus	2	B. Obando & J. YÌÁnez	J. YÌÁnez	Pichincha	D.M. Quito	Mashpishungo	732566.43	20351.82	633	Evergreen_Foothill_Forest	Rainy
BM-100	Ca_Forest	CP-0001	T2P3	10	April	2017	Scarabaeidae	Scarabaeinae	Dichotomini	Dichotomina	Ontherus	Ontherus_trituberculatus	1	B. Obando & J. YÌÁnez	J. YÌÁnez	Pichincha	D.M. Quito	Mashpishungo	732566.43	20351.82	633	Evergreen_Foothill_Forest	Rainy
BM-101	Ca_Forest	CP-0001	T3P3	10	April	2017	Scarabaeidae	Scarabaeinae	Dichotomini	Dichotomina	Ontherus	Ontherus_trituberculatus	1	B. Obando & J. YÌÁnez	J. YÌÁnez	Pichincha	D.M. Quito	Mashpishungo	732566.43	20351.82	633	Evergreen_Foothill_Forest	Rainy
BM-102	Ca_Forest	CP-0001	T7P3	10	April	2017	Scarabaeidae	Scarabaeinae	Dichotomini	Dichotomina	Ontherus	Ontherus_trituberculatus	2	B. Obando & J. YÌÁnez	J. YÌÁnez	Pichincha	D.M. Quito	Mashpishungo	732566.43	20351.82	633	Evergreen_Foothill_Forest	Rainy
BM-103	Ca_Forest	CP-0001	T9P3	10	April	2017	Scarabaeidae	Scarabaeinae	Dichotomini	Dichotomina	Ontherus	Ontherus_trituberculatus	1	B. Obando & J. YÌÁnez	J. YÌÁnez	Pichincha	D.M. Quito	Mashpishungo	732566.43	20351.82	633	Evergreen_Foothill_Forest	Rainy
BM-104	Ca_Forest	CP-0001	T5P1	10	April	2017	Scarabaeidae	Scarabaeinae	Canthonini	Canthonina	Deltochilum	Deltochilum_loperae	2	B. Obando & J. YÌÁnez	J. YÌÁnez	Pichincha	D.M. Quito	Mashpishungo	732566.43	20351.82	633	Evergreen_Foothill_Forest	Rainy
BM-105	Ca_Forest	CP-0001	T7P3	10	April	2017	Scarabaeidae	Scarabaeinae	Canthonini	Canthonina	Deltochilum	Deltochilum_loperae	1	B. Obando & J. YÌÁnez	J. YÌÁnez	Pichincha	D.M. Quito	Mashpishungo	732566.43	20351.82	633	Evergreen_Foothill_Forest	Rainy
BM-106	Ca_Forest	CP-0001	T7P2	10	April	2017	Scarabaeidae	Scarabaeinae	Canthonini	Canthonina	Scybalocanthon	Scybalocanthon_trimaculatus	1	B. Obando & J. YÌÁnez	J. YÌÁnez	Pichincha	D.M. Quito	Mashpishungo	732566.43	20351.82	633	Evergreen_Foothill_Forest	Rainy
BM-107	Ca_Forest	CP-0001	T8P1	10	April	2017	Scarabaeidae	Scarabaeinae	Dichotomini	Dichotomina	Deltochilum	Canthidium_sp10	2	B. Obando & J. YÌÁnez	J. YÌÁnez	Pichincha	D.M. Quito	Mashpishungo	732566.43	20351.82	633	Evergreen_Foothill_Forest	Rainy
BM-108	Ca_Forest	CP-0001	T3P3	10	April	2017	Scarabaeidae	Scarabaeinae	Dichotomini	Dichotomina	Canthidium	Canthidium centrale	1	B. Obando & J. YÌÁnez	J. YÌÁnez	Pichincha	D.M. Quito	Mashpishungo	732566.43	20351.82	633	Evergreen_Foothill_Forest	Rainy
BM-109	Ca_Forest	CP-0001	T7P1	10	April	2017	Scarabaeidae	Scarabaeinae	Dichotomini	Dichotomina	Canthidium	Canthidium_splendidum	1	B. Obando & J. YÌÁnez	J. YÌÁnez	Pichincha	D.M. Quito	Mashpishungo	732566.43	20351.82	633	Evergreen_Foothill_Forest	Rainy
BM-110	Ca_Forest	CP-0001	T9P3	10	April	2017	Scarabaeidae	Scarabaeinae	Dichotomini	Dichotomina	Canthidium	Canthidium_splendidum	1	B. Obando & J. YÌÁnez	J. YÌÁnez	Pichincha	D.M. Quito	Mashpishungo	732566.43	20351.82	633	Evergreen_Foothill_Forest	Rainy
BM-111	Ca_Forest	CP-0001	T3P2	10	April	2017	Scarabaeidae	Scarabaeinae	Dichotomini	Dichotomina	Canthidium	Canthidium_pseudaurifex	1	B. Obando & J. YÌÁnez	J. YÌÁnez	Pichincha	D.M. Quito	Mashpishungo	732566.43	20351.82	633	Evergreen_Foothill_Forest	Rainy
BM-112	Ca_Forest	CP-0001	T8P2	10	April	2017	Scarabaeidae	Scarabaeinae	Dichotomini	Dichotomina	Canthidium	Canthidium_pseudaurifex	1	B. Obando & J. YÌÁnez	J. YÌÁnez	Pichincha	D.M. Quito	Mashpishungo	732566.43	20351.82	633	Evergreen_Foothill_Forest	Rainy
BM-113	Ca_Forest	CP-0001	T9P2	10	April	2017	Scarabaeidae	Scarabaeinae	Dichotomini	Dichotomina	Canthidium	Canthidium_pseudaurifex	1	B. Obando & J. YÌÁnez	J. YÌÁnez	Pichincha	D.M. Quito	Mashpishungo	732566.43	20351.82	633	Evergreen_Foothill_Forest	Rainy
BM-114	Ca_Forest	CP-0001	T6P3	10	April	2017	Scarabaeidae	Scarabaeinae	Dichotomini	Dichotomina	Canthidium	Canthidium_pseudaurifex	2	B. Obando & J. YÌÁnez	J. YÌÁnez	Pichincha	D.M. Quito	Mashpishungo	732566.43	20351.82	633	Evergreen_Foothill_Forest	Rainy
BM-115	Ca_Forest	CP-0001	T8P2	10	April	2017	Scarabaeidae	Scarabaeinae	Onthophagini	Onthophagina	Onthophagus	Onthophagus_stockwelli	1	B. Obando & J. YÌÁnez	J. YÌÁnez	Pichincha	D.M. Quito	Mashpishungo	732566.43	20351.82	633	Evergreen_Foothill_Forest	Rainy
BM-116	Ca_Forest	CP-0001	T1P1	10	April	2017	Scarabaeidae	Scarabaeinae	Onthophagini	Onthophagina	Onthophagus	Onthophagus_lojanus	3	B. Obando & J. YÌÁnez	J. YÌÁnez	Pichincha	D.M. Quito	Mashpishungo	732566.43	20351.82	633	Evergreen_Foothill_Forest	Rainy
BM-117	Ca_Forest	CP-0001	T3P1	10	April	2017	Scarabaeidae	Scarabaeinae	Onthophagini	Onthophagina	Onthophagus	Onthophagus_lojanus	2	B. Obando & J. YÌÁnez	J. YÌÁnez	Pichincha	D.M. Quito	Mashpishungo	732566.43	20351.82	633	Evergreen_Foothill_Forest	Rainy
BM-118	Ca_Forest	CP-0001	T4P1	10	April	2017	Scarabaeidae	Scarabaeinae	Onthophagini	Onthophagina	Onthophagus	Onthophagus_lojanus	1	B. Obando & J. YÌÁnez	J. YÌÁnez	Pichincha	D.M. Quito	Mashpishungo	732566.43	20351.82	633	Evergreen_Foothill_Forest	Rainy
BM-119	Ca_Forest	CP-0001	T5P1	10	April	2017	Scarabaeidae	Scarabaeinae	Onthophagini	Onthophagina	Onthophagus	Onthophagus_lojanus	1	B. Obando & J. YÌÁnez	J. YÌÁnez	Pichincha	D.M. Quito	Mashpishungo	732566.43	20351.82	633	Evergreen_Foothill_Forest	Rainy
BM-120	Ca_Forest	CP-0001	T8P1	10	April	2017	Scarabaeidae	Scarabaeinae	Onthophagini	Onthophagina	Onthophagus	Onthophagus_lojanus	2	B. Obando & J. YÌÁnez	J. YÌÁnez	Pichincha	D.M. Quito	Mashpishungo	732566.43	20351.82	633	Evergreen_Foothill_Forest	Rainy
BM-121	Ca_Forest	CP-0001	T2P2	10	April	2017	Scarabaeidae	Scarabaeinae	Onthophagini	Onthophagina	Onthophagus	Onthophagus_lojanus	1	B. Obando & J. YÌÁnez	J. YÌÁnez	Pichincha	D.M. Quito	Mashpishungo	732566.43	20351.82	633	Evergreen_Foothill_Forest	Rainy
BM-122	Ca_Forest	CP-0001	T8P2	10	April	2017	Scarabaeidae	Scarabaeinae	Onthophagini	Onthophagina	Onthophagus	Onthophagus_lojanus	1	B. Obando & J. YÌÁnez	J. YÌÁnez	Pichincha	D.M. Quito	Mashpishungo	732566.43	20351.82	633	Evergreen_Foothill_Forest	Rainy
BM-123	Ca_Forest	CP-0001	T2P3	10	April	2017	Scarabaeidae	Scarabaeinae	Onthophagini	Onthophagina	Onthophagus	Onthophagus_lojanus	2	B. Obando & J. YÌÁnez	J. YÌÁnez	Pichincha	D.M. Quito	Mashpishungo	732566.43	20351.82	633	Evergreen_Foothill_Forest	Rainy
BM-124	Ca_Forest	CP-0001	T3P3	10	April	2017	Scarabaeidae	Scarabaeinae	Onthophagini	Onthophagina	Onthophagus	Onthophagus_lojanus	1	B. Obando & J. YÌÁnez	J. YÌÁnez	Pichincha	D.M. Quito	Mashpishungo	732566.43	20351.82	633	Evergreen_Foothill_Forest	Rainy
BM-125	Ca_Forest	CP-0001	T5P3	10	April	2017	Scarabaeidae	Scarabaeinae	Onthophagini	Onthophagina	Onthophagus	Onthophagus_lojanus	1	B. Obando & J. YÌÁnez	J. YÌÁnez	Pichincha	D.M. Quito	Mashpishungo	732566.43	20351.82	633	Evergreen_Foothill_Forest	Rainy
BM-126	Ca_Forest	CP-0001	T7P3	10	April	2017	Scarabaeidae	Scarabaeinae	Onthophagini	Onthophagina	Onthophagus	Onthophagus_lojanus	1	B. Obando & J. YÌÁnez	J. YÌÁnez	Pichincha	D.M. Quito	Mashpishungo	732566.43	20351.82	633	Evergreen_Foothill_Forest	Rainy
BM-127	Ca_Forest	CP-0001	T8P3	10	April	2017	Scarabaeidae	Scarabaeinae	Onthophagini	Onthophagina	Onthophagus	Onthophagus_lojanus	1	B. Obando & J. YÌÁnez	J. YÌÁnez	Pichincha	D.M. Quito	Mashpishungo	732566.43	20351.82	633	Evergreen_Foothill_Forest	Rainy
BM-128	Ca_Forest	CP-0001	T3P1	10	April	2017	Scarabaeidae	Scarabaeinae	Phanaeinini	Phanaeina	Oxysternon	Oxysternon_conspicillatum	4	B. Obando & J. YÌÁnez	J. YÌÁnez	Pichincha	D.M. Quito	Mashpishungo	732566.43	20351.82	633	Evergreen_Foothill_Forest	Rainy
BM-129	Ca_Forest	CP-0001	T5P1	10	April	2017	Scarabaeidae	Scarabaeinae	Phanaeinini	Phanaeina	Oxysternon	Oxysternon_conspicillatum	1	B. Obando & J. YÌÁnez	J. YÌÁnez	Pichincha	D.M. Quito	Mashpishungo	732566.43	20351.82	633	Evergreen_Foothill_Forest	Rainy
BM-130	Ca_Forest	CP-0001	T7P1	10	April	2017	Scarabaeidae	Scarabaeinae	Phanaeinini	Phanaeina	Oxysternon	Oxysternon_conspicillatum	1	B. Obando & J. YÌÁnez	J. YÌÁnez	Pichincha	D.M. Quito	Mashpishungo	732566.43	20351.82	633	Evergreen_Foothill_Forest	Rainy
BM-131	Ca_Forest	CP-0001	T1P2	10	April	2017	Scarabaeidae	Scarabaeinae	Phanaeinini	Phanaeina	Oxysternon	Oxysternon_conspicillatum	1	B. Obando & J. YÌÁnez	J. YÌÁnez	Pichincha	D.M. Quito	Mashpishungo	732566.43	20351.82	633	Evergreen_Foothill_Forest	Rainy
BM-132	Ca_Forest	CP-0001	T2P2	10	April	2017	Scarabaeidae	Scarabaeinae	Phanaeinini	Phanaeina	Oxysternon	Oxysternon_conspicillatum	4	B. Obando & J. YÌÁnez	J. YÌÁnez	Pichincha	D.M. Quito	Mashpishungo	732566.43	20351.82	633	Evergreen_Foothill_Forest	Rainy
BM-133	Ca_Forest	CP-0001	T7P2	10	April	2017	Scarabaeidae	Scarabaeinae	Phanaeinini	Phanaeina	Oxysternon	Oxysternon_conspicillatum	2	B. Obando & J. YÌÁnez	J. YÌÁnez	Pichincha	D.M. Quito	Mashpishungo	732566.43	20351.82	633	Evergreen_Foothill_Forest	Rainy
BM-134	Ca_Forest	CP-0001	T3P3	10	April	2017	Scarabaeidae	Scarabaeinae	Phanaeinini	Phanaeina	Oxysternon	Oxysternon_conspicillatum	1	B. Obando & J. YÌÁnez	J. YÌÁnez	Pichincha	D.M. Quito	Mashpishungo	732566.43	20351.82	633	Evergreen_Foothill_Forest	Rainy
BM-135	Ca_Forest	CP-0001	T4P3	10	April	2017	Scarabaeidae	Scarabaeinae	Phanaeinini	Phanaeina	Oxysternon	Oxysternon_conspicillatum	1	B. Obando & J. YÌÁnez	J. YÌÁnez	Pichincha	D.M. Quito	Mashpishungo	732566.43	20351.82	633	Evergreen_Foothill_Forest	Rainy
BM-136	Ca_Forest	CP-0001	T8P3	10	April	2017	Scarabaeidae	Scarabaeinae	Phanaeinini	Phanaeina	Oxysternon	Oxysternon_conspicillatum	5	B. Obando & J. YÌÁnez	J. YÌÁnez	Pichincha	D.M. Quito	Mashpishungo	732566.43	20351.82	633	Evergreen_Foothill_Forest	Rainy
BM-137	Ca_Forest	CP-0001	T1P1	10	April	2017	Scarabaeidae	Scarabaeinae	Phanaeinini	Phanaeina	Phanaeus	Phanaeus_pyrois	1	B. Obando & J. YÌÁnez	J. YÌÁnez	Pichincha	D.M. Quito	Mashpishungo	732566.43	20351.82	633	Evergreen_Foothill_Forest	Rainy
BM-138	Ca_Forest	CP-0001	T4P1	10	April	2017	Scarabaeidae	Scarabaeinae	Phanaeinini	Phanaeina	Phanaeus	Phanaeus_pyrois	1	B. Obando & J. YÌÁnez	J. YÌÁnez	Pichincha	D.M. Quito	Mashpishungo	732566.43	20351.82	633	Evergreen_Foothill_Forest	Rainy
BM-139	Ca_Forest	CP-0001	T6P1	10	April	2017	Scarabaeidae	Scarabaeinae	Phanaeinini	Phanaeina	Phanaeus	Phanaeus_pyrois	1	B. Obando & J. YÌÁnez	J. YÌÁnez	Pichincha	D.M. Quito	Mashpishungo	732566.43	20351.82	633	Evergreen_Foothill_Forest	Rainy
BM-140	Ca_Forest	CP-0001	T7P1	10	April	2017	Scarabaeidae	Scarabaeinae	Phanaeinini	Phanaeina	Phanaeus	Phanaeus_pyrois	2	B. Obando & J. YÌÁnez	J. YÌÁnez	Pichincha	D.M. Quito	Mashpishungo	732566.43	20351.82	633	Evergreen_Foothill_Forest	Rainy
BM-141	Ca_Forest	CP-0001	T2P2	10	April	2017	Scarabaeidae	Scarabaeinae	Phanaeinini	Phanaeina	Phanaeus	Phanaeus_pyrois	2	B. Obando & J. YÌÁnez	J. YÌÁnez	Pichincha	D.M. Quito	Mashpishungo	732566.43	20351.82	633	Evergreen_Foothill_Forest	Rainy
BM-142	Ca_Forest	CP-0001	T4P2	10	April	2017	Scarabaeidae	Scarabaeinae	Phanaeinini	Phanaeina	Phanaeus	Phanaeus_pyrois	1	B. Obando & J. YÌÁnez	J. YÌÁnez	Pichincha	D.M. Quito	Mashpishungo	732566.43	20351.82	633	Evergreen_Foothill_Forest	Rainy
BM-143	Ca_Forest	CP-0001	T5P2	10	April	2017	Scarabaeidae	Scarabaeinae	Phanaeinini	Phanaeina	Phanaeus	Phanaeus_pyrois	1	B. Obando & J. YÌÁnez	J. YÌÁnez	Pichincha	D.M. Quito	Mashpishungo	732566.43	20351.82	633	Evergreen_Foothill_Forest	Rainy
BM-144	Ca_Forest	CP-0001	T7P2	10	April	2017	Scarabaeidae	Scarabaeinae	Phanaeinini	Phanaeina	Phanaeus	Phanaeus_pyrois	1	B. Obando & J. YÌÁnez	J. YÌÁnez	Pichincha	D.M. Quito	Mashpishungo	732566.43	20351.82	633	Evergreen_Foothill_Forest	Rainy
BM-145	Ca_Forest	CP-0001	T9P2	10	April	2017	Scarabaeidae	Scarabaeinae	Phanaeinini	Phanaeina	Phanaeus	Phanaeus_pyrois	1	B. Obando & J. YÌÁnez	J. YÌÁnez	Pichincha	D.M. Quito	Mashpishungo	732566.43	20351.82	633	Evergreen_Foothill_Forest	Rainy
BM-146	Ca_Forest	CP-0001	T5P3	10	April	2017	Scarabaeidae	Scarabaeinae	Phanaeinini	Phanaeina	Phanaeus	Phanaeus_pyrois	1	B. Obando & J. YÌÁnez	J. YÌÁnez	Pichincha	D.M. Quito	Mashpishungo	732566.43	20351.82	633	Evergreen_Foothill_Forest	Rainy
BM-147	Ca_Forest	CP-0001	T9P3	10	April	2017	Scarabaeidae	Scarabaeinae	Phanaeinini	Phanaeina	Phanaeus	Phanaeus_pyrois	1	B. Obando & J. YÌÁnez	J. YÌÁnez	Pichincha	D.M. Quito	Mashpishungo	732566.43	20351.82	633	Evergreen_Foothill_Forest	Rainy
BM-148	Ca_Forest	CP-0001	T8P3	10	April	2017	Scarabaeidae	Scarabaeinae	Eurysternini	Eurysternina	Eurysternus	Eurysternus_caribaeus	1	B. Obando & J. YÌÁnez	J. YÌÁnez	Pichincha	D.M. Quito	Mashpishungo	732566.43	20351.82	633	Evergreen_Foothill_Forest	Rainy
BM-149	Ca_Forest	CP-0001	T3P1	10	April	2017	Scarabaeidae	Aphodinae	Aphodiini	Aphodiina	Aphodius	Aphodius_sp	4	B. Obando & J. YÌÁnez	J. YÌÁnez	Pichincha	D.M. Quito	Mashpishungo	732566.43	20351.82	633	Evergreen_Foothill_Forest	Rainy
BM-150	Ca_Forest	CP-0001	T4P1	10	April	2017	Scarabaeidae	Aphodinae	Aphodiini	Aphodiina	Aphodius	Aphodius_sp	5	B. Obando & J. YÌÁnez	J. YÌÁnez	Pichincha	D.M. Quito	Mashpishungo	732566.43	20351.82	633	Evergreen_Foothill_Forest	Rainy
BM-151	Ca_Forest	CP-0001	T5P1	10	April	2017	Scarabaeidae	Aphodinae	Aphodiini	Aphodiina	Aphodius	Aphodius_sp	3	B. Obando & J. YÌÁnez	J. YÌÁnez	Pichincha	D.M. Quito	Mashpishungo	732566.43	20351.82	633	Evergreen_Foothill_Forest	Rainy
BM-152	Ca_Forest	CP-0001	T8P1	10	April	2017	Scarabaeidae	Aphodinae	Aphodiini	Aphodiina	Aphodius	Aphodius_sp	2	B. Obando & J. YÌÁnez	J. YÌÁnez	Pichincha	D.M. Quito	Mashpishungo	732566.43	20351.82	633	Evergreen_Foothill_Forest	Rainy
BM-153	Ca_Forest	CP-0001	T9P1	10	April	2017	Scarabaeidae	Aphodinae	Aphodiini	Aphodiina	Aphodius	Aphodius_sp	1	B. Obando & J. YÌÁnez	J. YÌÁnez	Pichincha	D.M. Quito	Mashpishungo	732566.43	20351.82	633	Evergreen_Foothill_Forest	Rainy
BM-154	Ca_Forest	CP-0001	T2P2	10	April	2017	Scarabaeidae	Aphodinae	Aphodiini	Aphodiina	Aphodius	Aphodius_sp	11	B. Obando & J. YÌÁnez	J. YÌÁnez	Pichincha	D.M. Quito	Mashpishungo	732566.43	20351.82	633	Evergreen_Foothill_Forest	Rainy
BM-155	Ca_Forest	CP-0001	T4P2	10	April	2017	Scarabaeidae	Aphodinae	Aphodiini	Aphodiina	Aphodius	Aphodius_sp	1	B. Obando & J. YÌÁnez	J. YÌÁnez	Pichincha	D.M. Quito	Mashpishungo	732566.43	20351.82	633	Evergreen_Foothill_Forest	Rainy
BM-156	Ca_Forest	CP-0001	T7P2	10	April	2017	Scarabaeidae	Aphodinae	Aphodiini	Aphodiina	Aphodius	Aphodius_sp	1	B. Obando & J. YÌÁnez	J. YÌÁnez	Pichincha	D.M. Quito	Mashpishungo	732566.43	20351.82	633	Evergreen_Foothill_Forest	Rainy
BM-157	Ca_Forest	CP-0001	T8P2	10	April	2017	Scarabaeidae	Aphodinae	Aphodiini	Aphodiina	Aphodius	Aphodius_sp	7	B. Obando & J. YÌÁnez	J. YÌÁnez	Pichincha	D.M. Quito	Mashpishungo	732566.43	20351.82	633	Evergreen_Foothill_Forest	Rainy
BM-158	Ca_Forest	CP-0001	T9P2	10	April	2017	Scarabaeidae	Aphodinae	Aphodiini	Aphodiina	Aphodius	Aphodius_sp	1	B. Obando & J. YÌÁnez	J. YÌÁnez	Pichincha	D.M. Quito	Mashpishungo	732566.43	20351.82	633	Evergreen_Foothill_Forest	Rainy
BM-159	Ca_Forest	CP-0001	T2P3	10	April	2017	Scarabaeidae	Aphodinae	Aphodiini	Aphodiina	Aphodius	Aphodius_sp	4	B. Obando & J. YÌÁnez	J. YÌÁnez	Pichincha	D.M. Quito	Mashpishungo	732566.43	20351.82	633	Evergreen_Foothill_Forest	Rainy
BM-160	Ca_Forest	CP-0001	T3P3	10	April	2017	Scarabaeidae	Aphodinae	Aphodiini	Aphodiina	Aphodius	Aphodius_sp	5	B. Obando & J. YÌÁnez	J. YÌÁnez	Pichincha	D.M. Quito	Mashpishungo	732566.43	20351.82	633	Evergreen_Foothill_Forest	Rainy
BM-161	Ca_Forest	CP-0001	T6P2	10	April	2017	Scarabaeidae	Scarabaeinae	Ateuchini	Ateuchina	Uroxys	Uroxys_sp	1	B. Obando & J. YÌÁnez	J. YÌÁnez	Pichincha	D.M. Quito	Mashpishungo	732566.43	20351.82	633	Evergreen_Foothill_Forest	Rainy
CZ-001	Traditional_Cacao	CP-0002	T4P1	10	April	2017	Scarabaeidae	Scarabaeinae	Eurysternini	Eurysternina	Eurysternus	Eurysternus_plebejus	1	B. Obando & J. YÌÁnez	J. YÌÁnez	Pichincha	D.M. Quito	Saguangal	738890.87	25884.27	545	Evergreen_Foothill_Forest	Rainy
CZ-002	Traditional_Cacao	CP-0002	T8P3	10	April	2017	Scarabaeidae	Scarabaeinae	Eurysternini	Eurysternina	Eurysternus	Eurysternus_plebejus	1	B. Obando & J. YÌÁnez	J. YÌÁnez	Pichincha	D.M. Quito	Saguangal	738890.87	25884.27	545	Evergreen_Foothill_Forest	Rainy
CZ-003	Traditional_Cacao	CP-0002	T1P1	10	April	2017	Scarabaeidae	Scarabaeinae	Canthonini	Canthonina	Canthon	Canthon_delicatulus	3	B. Obando & J. YÌÁnez	J. YÌÁnez	Pichincha	D.M. Quito	Saguangal	738890.87	25884.27	545	Evergreen_Foothill_Forest	Rainy
CZ-004	Traditional_Cacao	CP-0002	T2P1	10	April	2017	Scarabaeidae	Scarabaeinae	Canthonini	Canthonina	Canthon	Canthon_delicatulus	5	B. Obando & J. YÌÁnez	J. YÌÁnez	Pichincha	D.M. Quito	Saguangal	738890.87	25884.27	545	Evergreen_Foothill_Forest	Rainy
CZ-005	Traditional_Cacao	CP-0002	T3P1	10	April	2017	Scarabaeidae	Scarabaeinae	Canthonini	Canthonina	Canthon	Canthon_delicatulus	2	B. Obando & J. YÌÁnez	J. YÌÁnez	Pichincha	D.M. Quito	Saguangal	738890.87	25884.27	545	Evergreen_Foothill_Forest	Rainy
CZ-006	Traditional_Cacao	CP-0002	T6P1	10	April	2017	Scarabaeidae	Scarabaeinae	Canthonini	Canthonina	Canthon	Canthon_delicatulus	7	B. Obando & J. YÌÁnez	J. YÌÁnez	Pichincha	D.M. Quito	Saguangal	738890.87	25884.27	545	Evergreen_Foothill_Forest	Rainy
CZ-007	Traditional_Cacao	CP-0002	T7P1	15	April	2017	Scarabaeidae	Scarabaeinae	Canthonini	Canthonina	Canthon	Canthon_delicatulus	11	B. Obando & J. YÌÁnez	J. YÌÁnez	Pichincha	D.M. Quito	Saguangal	738890.87	25884.27	545	Evergreen_Foothill_Forest	Rainy
CZ-008	Traditional_Cacao	CP-0002	T9P1	15	April	2017	Scarabaeidae	Scarabaeinae	Canthonini	Canthonina	Canthon	Canthon_delicatulus	17	B. Obando & J. YÌÁnez	J. YÌÁnez	Pichincha	D.M. Quito	Saguangal	738890.87	25884.27	545	Evergreen_Foothill_Forest	Rainy
CZ-009	Traditional_Cacao	CP-0002	T1P2	15	April	2017	Scarabaeidae	Scarabaeinae	Canthonini	Canthonina	Canthon	Canthon_delicatulus	6	B. Obando & J. YÌÁnez	J. YÌÁnez	Pichincha	D.M. Quito	Saguangal	738890.87	25884.27	545	Evergreen_Foothill_Forest	Rainy
CZ-010	Traditional_Cacao	CP-0002	T2P2	15	April	2017	Scarabaeidae	Scarabaeinae	Canthonini	Canthonina	Canthon	Canthon_delicatulus	4	B. Obando & J. YÌÁnez	J. YÌÁnez	Pichincha	D.M. Quito	Saguangal	738890.87	25884.27	545	Evergreen_Foothill_Forest	Rainy
CZ-011	Traditional_Cacao	CP-0002	T4P2	15	April	2017	Scarabaeidae	Scarabaeinae	Canthonini	Canthonina	Canthon	Canthon_delicatulus	4	B. Obando & J. YÌÁnez	J. YÌÁnez	Pichincha	D.M. Quito	Saguangal	738890.87	25884.27	545	Evergreen_Foothill_Forest	Rainy
CZ-012	Traditional_Cacao	CP-0002	T5P2	15	April	2017	Scarabaeidae	Scarabaeinae	Canthonini	Canthonina	Canthon	Canthon_delicatulus	10	B. Obando & J. YÌÁnez	J. YÌÁnez	Pichincha	D.M. Quito	Saguangal	738890.87	25884.27	545	Evergreen_Foothill_Forest	Rainy
CZ-013	Traditional_Cacao	CP-0002	T6P2	15	April	2017	Scarabaeidae	Scarabaeinae	Canthonini	Canthonina	Canthon	Canthon_delicatulus	9	B. Obando & J. YÌÁnez	J. YÌÁnez	Pichincha	D.M. Quito	Saguangal	738890.87	25884.27	545	Evergreen_Foothill_Forest	Rainy
CZ-014	Traditional_Cacao	CP-0002	T8P2	15	April	2017	Scarabaeidae	Scarabaeinae	Canthonini	Canthonina	Canthon	Canthon_delicatulus	2	B. Obando & J. YÌÁnez	J. YÌÁnez	Pichincha	D.M. Quito	Saguangal	738890.87	25884.27	545	Evergreen_Foothill_Forest	Rainy
CZ-015	Traditional_Cacao	CP-0002	T9P2	15	April	2017	Scarabaeidae	Scarabaeinae	Canthonini	Canthonina	Canthon	Canthon_delicatulus	5	B. Obando & J. YÌÁnez	J. YÌÁnez	Pichincha	D.M. Quito	Saguangal	738890.87	25884.27	545	Evergreen_Foothill_Forest	Rainy
CZ-016	Traditional_Cacao	CP-0002	T1P3	15	April	2017	Scarabaeidae	Scarabaeinae	Canthonini	Canthonina	Canthon	Canthon_delicatulus	3	B. Obando & J. YÌÁnez	J. YÌÁnez	Pichincha	D.M. Quito	Saguangal	738890.87	25884.27	545	Evergreen_Foothill_Forest	Rainy
CZ-017	Traditional_Cacao	CP-0002	T2P3	15	April	2017	Scarabaeidae	Scarabaeinae	Canthonini	Canthonina	Canthon	Canthon_delicatulus	3	B. Obando & J. YÌÁnez	J. YÌÁnez	Pichincha	D.M. Quito	Saguangal	738890.87	25884.27	545	Evergreen_Foothill_Forest	Rainy
CZ-018	Traditional_Cacao	CP-0002	T3P3	15	April	2017	Scarabaeidae	Scarabaeinae	Canthonini	Canthonina	Canthon	Canthon_delicatulus	2	B. Obando & J. YÌÁnez	J. YÌÁnez	Pichincha	D.M. Quito	Saguangal	738890.87	25884.27	545	Evergreen_Foothill_Forest	Rainy
CZ-019	Traditional_Cacao	CP-0002	T7P3	15	April	2017	Scarabaeidae	Scarabaeinae	Canthonini	Canthonina	Canthon	Canthon_delicatulus	1	B. Obando & J. YÌÁnez	J. YÌÁnez	Pichincha	D.M. Quito	Saguangal	738890.87	25884.27	545	Evergreen_Foothill_Forest	Rainy
CZ-020	Traditional_Cacao	CP-0002	T8P3	15	April	2017	Scarabaeidae	Scarabaeinae	Canthonini	Canthonina	Canthon	Canthon_delicatulus	1	B. Obando & J. YÌÁnez	J. YÌÁnez	Pichincha	D.M. Quito	Saguangal	738890.87	25884.27	545	Evergreen_Foothill_Forest	Rainy
CZ-021	Traditional_Cacao	CP-0002	T1P1	15	April	2017	Scarabaeidae	Scarabaeinae	Canthonini	Canthonina	Deltochilum	Deltochilum_parile	2	B. Obando & J. YÌÁnez	J. YÌÁnez	Pichincha	D.M. Quito	Saguangal	738890.87	25884.27	545	Evergreen_Foothill_Forest	Rainy
CZ-022	Traditional_Cacao	CP-0002	T2P1	15	April	2017	Scarabaeidae	Scarabaeinae	Canthonini	Canthonina	Deltochilum	Deltochilum_parile	5	B. Obando & J. YÌÁnez	J. YÌÁnez	Pichincha	D.M. Quito	Saguangal	738890.87	25884.27	545	Evergreen_Foothill_Forest	Rainy
CZ-023	Traditional_Cacao	CP-0002	T3P1	15	April	2017	Scarabaeidae	Scarabaeinae	Canthonini	Canthonina	Deltochilum	Deltochilum_parile	2	B. Obando & J. YÌÁnez	J. YÌÁnez	Pichincha	D.M. Quito	Saguangal	738890.87	25884.27	545	Evergreen_Foothill_Forest	Rainy
CZ-024	Traditional_Cacao	CP-0002	T1P1	15	April	2017	Scarabaeidae	Scarabaeinae	Onthophagini	Onthophagina	Onthophagus	Onthophagus_nebeleki	1	B. Obando & J. YÌÁnez	J. YÌÁnez	Pichincha	D.M. Quito	Saguangal	738890.87	25884.27	545	Evergreen_Foothill_Forest	Rainy
CZ-025	Traditional_Cacao	CP-0002	T8P1	15	April	2017	Scarabaeidae	Scarabaeinae	Onthophagini	Onthophagina	Onthophagus	Onthophagus_nebeleki	2	B. Obando & J. YÌÁnez	J. YÌÁnez	Pichincha	D.M. Quito	Saguangal	738890.87	25884.27	545	Evergreen_Foothill_Forest	Rainy
CZ-026	Traditional_Cacao	CP-0002	T8P3	15	April	2017	Scarabaeidae	Scarabaeinae	Onthophagini	Onthophagina	Onthophagus	Onthophagus_nebeleki	1	B. Obando & J. YÌÁnez	J. YÌÁnez	Pichincha	D.M. Quito	Saguangal	738890.87	25884.27	545	Evergreen_Foothill_Forest	Rainy
CZ-027	Traditional_Cacao	CP-0002	T8P1	15	April	2017	Scarabaeidae	Scarabaeinae	Onthophagini	Onthophagina	Onthophagus	Onthophagus_acuminatus	1	B. Obando & J. YÌÁnez	J. YÌÁnez	Pichincha	D.M. Quito	Saguangal	738890.87	25884.27	545	Evergreen_Foothill_Forest	Rainy
CZ-028	Traditional_Cacao	CP-0002	T1P2	15	April	2017	Scarabaeidae	Scarabaeinae	Onthophagini	Onthophagina	Onthophagus	Onthophagus_acuminatus	1	B. Obando & J. YÌÁnez	J. YÌÁnez	Pichincha	D.M. Quito	Saguangal	738890.87	25884.27	545	Evergreen_Foothill_Forest	Rainy
CZ-029	Traditional_Cacao	CP-0002	T3P2	15	April	2017	Scarabaeidae	Scarabaeinae	Onthophagini	Onthophagina	Onthophagus	Onthophagus_acuminatus	1	B. Obando & J. YÌÁnez	J. YÌÁnez	Pichincha	D.M. Quito	Saguangal	738890.87	25884.27	545	Evergreen_Foothill_Forest	Rainy
CZ-030	Traditional_Cacao	CP-0002	T6P2	15	April	2017	Scarabaeidae	Scarabaeinae	Onthophagini	Onthophagina	Onthophagus	Onthophagus_acuminatus	1	B. Obando & J. YÌÁnez	J. YÌÁnez	Pichincha	D.M. Quito	Saguangal	738890.87	25884.27	545	Evergreen_Foothill_Forest	Rainy
CZ-031	Traditional_Cacao	CP-0002	T9P2	19	April	2017	Scarabaeidae	Scarabaeinae	Onthophagini	Onthophagina	Onthophagus	Onthophagus_acuminatus	1	B. Obando & J. YÌÁnez	J. YÌÁnez	Pichincha	D.M. Quito	Saguangal	738890.87	25884.27	545	Evergreen_Foothill_Forest	Rainy
CZ-032	Traditional_Cacao	CP-0002	T3P3	19	April	2017	Scarabaeidae	Scarabaeinae	Onthophagini	Onthophagina	Onthophagus	Onthophagus_acuminatus	1	B. Obando & J. YÌÁnez	J. YÌÁnez	Pichincha	D.M. Quito	Saguangal	738890.87	25884.27	545	Evergreen_Foothill_Forest	Rainy
CZ-033	Traditional_Cacao	CP-0002	T3P1	19	April	2017	Scarabaeidae	Scarabaeinae	Onthophagini	Onthophagina	Onthophagus	Onthophagus_lojanus	1	B. Obando & J. YÌÁnez	J. YÌÁnez	Pichincha	D.M. Quito	Saguangal	738890.87	25884.27	545	Evergreen_Foothill_Forest	Rainy
CZ-034	Traditional_Cacao	CP-0002	T9P2	19	April	2017	Scarabaeidae	Scarabaeinae	Onthophagini	Onthophagina	Onthophagus	Onthophagus_lojanus	1	B. Obando & J. YÌÁnez	J. YÌÁnez	Pichincha	D.M. Quito	Saguangal	738890.87	25884.27	545	Evergreen_Foothill_Forest	Rainy
CZ-035	Traditional_Cacao	CP-0002	T1P1	19	April	2017	Scarabaeidae	Scarabaeinae	Onthophagini	Onthophagina	Onthophagus	Onthophagus_sp4	1	B. Obando & J. YÌÁnez	J. YÌÁnez	Pichincha	D.M. Quito	Saguangal	738890.87	25884.27	545	Evergreen_Foothill_Forest	Rainy
CZ-036	Traditional_Cacao	CP-0002	T7P1	19	April	2017	Scarabaeidae	Scarabaeinae	Onthophagini	Onthophagina	Onthophagus	Onthophagus_sp4	1	B. Obando & J. YÌÁnez	J. YÌÁnez	Pichincha	D.M. Quito	Saguangal	738890.87	25884.27	545	Evergreen_Foothill_Forest	Rainy
CZ-037	Traditional_Cacao	CP-0002	T8P2	19	April	2017	Scarabaeidae	Scarabaeinae	Onthophagini	Onthophagina	Onthophagus	Onthophagus_sp4	1	B. Obando & J. YÌÁnez	J. YÌÁnez	Pichincha	D.M. Quito	Saguangal	738890.87	25884.27	545	Evergreen_Foothill_Forest	Rainy
CZ-038	Traditional_Cacao	CP-0002	T5P2	19	April	2017	Scarabaeidae	Scarabaeinae	Dichotomini	Dichotomina	Dichotomius	Dichotomius_fortepunctatus	1	B. Obando & J. YÌÁnez	J. YÌÁnez	Pichincha	D.M. Quito	Saguangal	738890.87	25884.27	545	Evergreen_Foothill_Forest	Rainy
CZ-039	Traditional_Cacao	CP-0002	T6P2	19	April	2017	Scarabaeidae	Scarabaeinae	Dichotomini	Dichotomina	Dichotomius	Dichotomius_fortepunctatus	6	B. Obando & J. YÌÁnez	J. YÌÁnez	Pichincha	D.M. Quito	Saguangal	738890.87	25884.27	545	Evergreen_Foothill_Forest	Rainy
CZ-040	Traditional_Cacao	CP-0002	T4P3	19	April	2017	Scarabaeidae	Scarabaeinae	Dichotomini	Dichotomina	Dichotomius	Dichotomius_fortepunctatus	1	B. Obando & J. YÌÁnez	J. YÌÁnez	Pichincha	D.M. Quito	Saguangal	738890.87	25884.27	545	Evergreen_Foothill_Forest	Rainy
CZ-041	Traditional_Cacao	CP-0002	T6P2	19	April	2017	Scarabaeidae	Scarabaeinae	Dichotomini	Dichotomina	Dichotomius	Dichotomius_divergens	1	B. Obando & J. YÌÁnez	J. YÌÁnez	Pichincha	D.M. Quito	Saguangal	738890.87	25884.27	545	Evergreen_Foothill_Forest	Rainy
CZ-042	Traditional_Cacao	CP-0002	T9P2	19	April	2017	Scarabaeidae	Scarabaeinae	Phanaeinini	Phanaeina	Coprophanaeus	Coprophanaeus_conocephalus	1	B. Obando & J. YÌÁnez	J. YÌÁnez	Pichincha	D.M. Quito	Saguangal	738890.87	25884.27	545	Evergreen_Foothill_Forest	Rainy
CZ-043	Traditional_Cacao	CP-0002	T4P3	19	April	2017	Scarabaeidae	Scarabaeinae	Canthonini	Canthonina	Canthon	Oxysternon_silenus	1	B. Obando & J. YÌÁnez	J. YÌÁnez	Pichincha	D.M. Quito	Saguangal	738890.87	25884.27	545	Evergreen_Foothill_Forest	Rainy
CZ-044	Traditional_Cacao	CP-0002	T3P3	19	April	2017	Scarabaeidae	Scarabaeinae	Dichotomini	Dichotomina	Canthidium	Canthidium_centrale	1	B. Obando & J. YÌÁnez	J. YÌÁnez	Pichincha	D.M. Quito	Saguangal	738890.87	25884.27	545	Evergreen_Foothill_Forest	Rainy
CO-001	Agroecological_Coffee	CP-0003	T2P1	27	April	2017	Scarabaeidae	Scarabaeinae	Canthonini	Canthonina	Deltochilum	Deltochilum_aff_batesi	2	B. Obando & J. YÌÁnez	J. YÌÁnez	Pichincha	D.M. Quito	Intillacta	753717	5470	1547	Montane_Cloud_Forest	Rainy
CO-002	Agroecological_Coffee	CP-0003	T3P1	27	April	2017	Scarabaeidae	Scarabaeinae	Canthonini	Canthonina	Deltochilum	Deltochilum_aff_batesi	3	B. Obando & J. YÌÁnez	J. YÌÁnez	Pichincha	D.M. Quito	Intillacta	753717	5470	1547	Montane_Cloud_Forest	Rainy
CO-003	Agroecological_Coffee	CP-0003	T5P1	27	April	2017	Scarabaeidae	Scarabaeinae	Canthonini	Canthonina	Deltochilum	Deltochilum_aff_batesi	1	B. Obando & J. YÌÁnez	J. YÌÁnez	Pichincha	D.M. Quito	Intillacta	753717	5470	1547	Montane_Cloud_Forest	Rainy
CO-004	Agroecological_Coffee	CP-0003	T7P1	27	April	2017	Scarabaeidae	Scarabaeinae	Canthonini	Canthonina	Deltochilum	Deltochilum_aff_batesi	1	B. Obando & J. YÌÁnez	J. YÌÁnez	Pichincha	D.M. Quito	Intillacta	753717	5470	1547	Montane_Cloud_Forest	Rainy
CO-005	Agroecological_Coffee	CP-0003	T9P1	27	April	2017	Scarabaeidae	Scarabaeinae	Canthonini	Canthonina	Deltochilum	Deltochilum_aff_batesi	6	B. Obando & J. YÌÁnez	J. YÌÁnez	Pichincha	D.M. Quito	Intillacta	753717	5470	1547	Montane_Cloud_Forest	Rainy
CO-006	Agroecological_Coffee	CP-0003	T1P2	27	April	2017	Scarabaeidae	Scarabaeinae	Canthonini	Canthonina	Deltochilum	Deltochilum_aff_batesi	2	B. Obando & J. YÌÁnez	J. YÌÁnez	Pichincha	D.M. Quito	Intillacta	753717	5470	1547	Montane_Cloud_Forest	Rainy
CO-007	Agroecological_Coffee	CP-0003	T2P2	27	April	2017	Scarabaeidae	Scarabaeinae	Canthonini	Canthonina	Deltochilum	Deltochilum_aff_batesi	1	B. Obando & J. YÌÁnez	J. YÌÁnez	Pichincha	D.M. Quito	Intillacta	753717	5470	1547	Montane_Cloud_Forest	Rainy
CO-008	Agroecological_Coffee	CP-0003	T3P2	27	April	2017	Scarabaeidae	Scarabaeinae	Canthonini	Canthonina	Deltochilum	Deltochilum_aff_batesi	3	B. Obando & J. YÌÁnez	J. YÌÁnez	Pichincha	D.M. Quito	Intillacta	753717	5470	1547	Montane_Cloud_Forest	Rainy
CO-009	Agroecological_Coffee	CP-0003	T4P2	27	April	2017	Scarabaeidae	Scarabaeinae	Canthonini	Canthonina	Deltochilum	Deltochilum_aff_batesi	1	B. Obando & J. YÌÁnez	J. YÌÁnez	Pichincha	D.M. Quito	Intillacta	753717	5470	1547	Montane_Cloud_Forest	Rainy
CO-010	Agroecological_Coffee	CP-0003	T5P2	27	April	2017	Scarabaeidae	Scarabaeinae	Canthonini	Canthonina	Deltochilum	Deltochilum_aff_batesi	4	B. Obando & J. YÌÁnez	J. YÌÁnez	Pichincha	D.M. Quito	Intillacta	753717	5470	1547	Montane_Cloud_Forest	Rainy
CO-011	Agroecological_Coffee	CP-0003	T6P2	27	April	2017	Scarabaeidae	Scarabaeinae	Canthonini	Canthonina	Deltochilum	Deltochilum_aff_batesi	1	B. Obando & J. YÌÁnez	J. YÌÁnez	Pichincha	D.M. Quito	Intillacta	753717	5470	1547	Montane_Cloud_Forest	Rainy
CO-012	Agroecological_Coffee	CP-0003	T9P2	27	April	2017	Scarabaeidae	Scarabaeinae	Canthonini	Canthonina	Deltochilum	Deltochilum_aff_batesi	1	B. Obando & J. YÌÁnez	J. YÌÁnez	Pichincha	D.M. Quito	Intillacta	753717	5470	1547	Montane_Cloud_Forest	Rainy
CO-013	Agroecological_Coffee	CP-0003	T2P3	27	April	2017	Scarabaeidae	Scarabaeinae	Canthonini	Canthonina	Deltochilum	Deltochilum_aff_batesi	1	B. Obando & J. YÌÁnez	J. YÌÁnez	Pichincha	D.M. Quito	Intillacta	753717	5470	1547	Montane_Cloud_Forest	Rainy
CO-014	Agroecological_Coffee	CP-0003	T3P3	27	April	2017	Scarabaeidae	Scarabaeinae	Canthonini	Canthonina	Deltochilum	Deltochilum_aff_batesi	1	B. Obando & J. YÌÁnez	J. YÌÁnez	Pichincha	D.M. Quito	Intillacta	753717	5470	1547	Montane_Cloud_Forest	Rainy
CO-015	Agroecological_Coffee	CP-0003	T4P3	27	April	2017	Scarabaeidae	Scarabaeinae	Canthonini	Canthonina	Deltochilum	Deltochilum_aff_batesi	3	B. Obando & J. YÌÁnez	J. YÌÁnez	Pichincha	D.M. Quito	Intillacta	753717	5470	1547	Montane_Cloud_Forest	Rainy
CO-016	Agroecological_Coffee	CP-0003	T5P3	27	April	2017	Scarabaeidae	Scarabaeinae	Canthonini	Canthonina	Deltochilum	Deltochilum_aff_batesi	1	B. Obando & J. YÌÁnez	J. YÌÁnez	Pichincha	D.M. Quito	Intillacta	753717	5470	1547	Montane_Cloud_Forest	Rainy
CO-017	Agroecological_Coffee	CP-0003	T6P3	27	April	2017	Scarabaeidae	Scarabaeinae	Canthonini	Canthonina	Deltochilum	Deltochilum_aff_batesi	2	B. Obando & J. YÌÁnez	J. YÌÁnez	Pichincha	D.M. Quito	Intillacta	753717	5470	1547	Montane_Cloud_Forest	Rainy
CO-018	Agroecological_Coffee	CP-0003	T4P2	27	April	2017	Scarabaeidae	Scarabaeinae	Canthonini	Canthonina	Deltochilum	Deltochilum_luderwalti	1	B. Obando & J. YÌÁnez	J. YÌÁnez	Pichincha	D.M. Quito	Intillacta	753717	5470	1547	Montane_Cloud_Forest	Rainy
CO-019	Agroecological_Coffee	CP-0003	T2P1	27	April	2017	Scarabaeidae	Scarabaeinae	Dichotomini	Dichotomina	Dichotomius	Dichotomius_divergens	4	B. Obando & J. YÌÁnez	J. YÌÁnez	Pichincha	D.M. Quito	Intillacta	753717	5470	1547	Montane_Cloud_Forest	Rainy
CO-020	Agroecological_Coffee	CP-0003	T3P1	27	April	2017	Scarabaeidae	Scarabaeinae	Dichotomini	Dichotomina	Dichotomius	Dichotomius_divergens	3	B. Obando & J. YÌÁnez	J. YÌÁnez	Pichincha	D.M. Quito	Intillacta	753717	5470	1547	Montane_Cloud_Forest	Rainy
CO-021	Agroecological_Coffee	CP-0003	T5P1	27	April	2017	Scarabaeidae	Scarabaeinae	Dichotomini	Dichotomina	Dichotomius	Dichotomius_divergens	2	B. Obando & J. YÌÁnez	J. YÌÁnez	Pichincha	D.M. Quito	Intillacta	753717	5470	1547	Montane_Cloud_Forest	Rainy
CO-022	Agroecological_Coffee	CP-0003	T6P1	27	April	2017	Scarabaeidae	Scarabaeinae	Dichotomini	Dichotomina	Dichotomius	Dichotomius_divergens	3	B. Obando & J. YÌÁnez	J. YÌÁnez	Pichincha	D.M. Quito	Intillacta	753717	5470	1547	Montane_Cloud_Forest	Rainy
CO-023	Agroecological_Coffee	CP-0003	T7P1	27	April	2017	Scarabaeidae	Scarabaeinae	Dichotomini	Dichotomina	Dichotomius	Dichotomius_divergens	2	B. Obando & J. YÌÁnez	J. YÌÁnez	Pichincha	D.M. Quito	Intillacta	753717	5470	1547	Montane_Cloud_Forest	Rainy
CO-024	Agroecological_Coffee	CP-0003	T8P1	27	April	2017	Scarabaeidae	Scarabaeinae	Dichotomini	Dichotomina	Dichotomius	Dichotomius_divergens	1	B. Obando & J. YÌÁnez	J. YÌÁnez	Pichincha	D.M. Quito	Intillacta	753717	5470	1547	Montane_Cloud_Forest	Rainy
CO-025	Agroecological_Coffee	CP-0003	T9P1	27	April	2017	Scarabaeidae	Scarabaeinae	Dichotomini	Dichotomina	Dichotomius	Dichotomius_divergens	2	B. Obando & J. YÌÁnez	J. YÌÁnez	Pichincha	D.M. Quito	Intillacta	753717	5470	1547	Montane_Cloud_Forest	Rainy
CO-026	Agroecological_Coffee	CP-0003	T1P2	27	April	2017	Scarabaeidae	Scarabaeinae	Dichotomini	Dichotomina	Dichotomius	Dichotomius_divergens	8	B. Obando & J. YÌÁnez	J. YÌÁnez	Pichincha	D.M. Quito	Intillacta	753717	5470	1547	Montane_Cloud_Forest	Rainy
CO-027	Agroecological_Coffee	CP-0003	T2P2	27	April	2017	Scarabaeidae	Scarabaeinae	Dichotomini	Dichotomina	Dichotomius	Dichotomius_divergens	5	B. Obando & J. YÌÁnez	J. YÌÁnez	Pichincha	D.M. Quito	Intillacta	753717	5470	1547	Montane_Cloud_Forest	Rainy
CO-028	Agroecological_Coffee	CP-0003	T3P2	27	April	2017	Scarabaeidae	Scarabaeinae	Dichotomini	Dichotomina	Dichotomius	Dichotomius_divergens	15	B. Obando & J. YÌÁnez	J. YÌÁnez	Pichincha	D.M. Quito	Intillacta	753717	5470	1547	Montane_Cloud_Forest	Rainy
CO-029	Agroecological_Coffee	CP-0003	T5P2	28	April	2017	Scarabaeidae	Scarabaeinae	Dichotomini	Dichotomina	Dichotomius	Dichotomius_divergens	9	B. Obando & J. YÌÁnez	J. YÌÁnez	Pichincha	D.M. Quito	Intillacta	753717	5470	1547	Montane_Cloud_Forest	Rainy
CO-030	Agroecological_Coffee	CP-0003	T6P2	28	April	2017	Scarabaeidae	Scarabaeinae	Dichotomini	Dichotomina	Dichotomius	Dichotomius_divergens	5	B. Obando & J. YÌÁnez	J. YÌÁnez	Pichincha	D.M. Quito	Intillacta	753717	5470	1547	Montane_Cloud_Forest	Rainy
CO-031	Agroecological_Coffee	CP-0003	T7P2	28	April	2017	Scarabaeidae	Scarabaeinae	Dichotomini	Dichotomina	Dichotomius	Dichotomius_divergens	3	B. Obando & J. YÌÁnez	J. YÌÁnez	Pichincha	D.M. Quito	Intillacta	753717	5470	1547	Montane_Cloud_Forest	Rainy
CO-032	Agroecological_Coffee	CP-0003	T9P2	28	April	2017	Scarabaeidae	Scarabaeinae	Dichotomini	Dichotomina	Dichotomius	Dichotomius_divergens	2	B. Obando & J. YÌÁnez	J. YÌÁnez	Pichincha	D.M. Quito	Intillacta	753717	5470	1547	Montane_Cloud_Forest	Rainy
CO-033	Agroecological_Coffee	CP-0003	T1P3	28	April	2017	Scarabaeidae	Scarabaeinae	Dichotomini	Dichotomina	Dichotomius	Dichotomius_divergens	2	B. Obando & J. YÌÁnez	J. YÌÁnez	Pichincha	D.M. Quito	Intillacta	753717	5470	1547	Montane_Cloud_Forest	Rainy
CO-034	Agroecological_Coffee	CP-0003	T2P3	28	April	2017	Scarabaeidae	Scarabaeinae	Dichotomini	Dichotomina	Dichotomius	Dichotomius_divergens	4	B. Obando & J. YÌÁnez	J. YÌÁnez	Pichincha	D.M. Quito	Intillacta	753717	5470	1547	Montane_Cloud_Forest	Rainy
CO-035	Agroecological_Coffee	CP-0003	T3P3	28	April	2017	Scarabaeidae	Scarabaeinae	Dichotomini	Dichotomina	Dichotomius	Dichotomius_divergens	5	B. Obando & J. YÌÁnez	J. YÌÁnez	Pichincha	D.M. Quito	Intillacta	753717	5470	1547	Montane_Cloud_Forest	Rainy
CO-036	Agroecological_Coffee	CP-0003	T1P1	28	April	2017	Scarabaeidae	Scarabaeinae	Dichotomini	Dichotomina	Ontherus	Ontherus_diabolicus	4	B. Obando & J. YÌÁnez	J. YÌÁnez	Pichincha	D.M. Quito	Intillacta	753717	5470	1547	Montane_Cloud_Forest	Rainy
CO-037	Agroecological_Coffee	CP-0003	T2P1	28	April	2017	Scarabaeidae	Scarabaeinae	Dichotomini	Dichotomina	Ontherus	Ontherus_diabolicus	3	B. Obando & J. YÌÁnez	J. YÌÁnez	Pichincha	D.M. Quito	Intillacta	753717	5470	1547	Montane_Cloud_Forest	Rainy
CO-038	Agroecological_Coffee	CP-0003	T3P1	28	April	2017	Scarabaeidae	Scarabaeinae	Dichotomini	Dichotomina	Ontherus	Ontherus_diabolicus	1	B. Obando & J. YÌÁnez	J. YÌÁnez	Pichincha	D.M. Quito	Intillacta	753717	5470	1547	Montane_Cloud_Forest	Rainy
CO-039	Agroecological_Coffee	CP-0003	T5P1	28	April	2017	Scarabaeidae	Scarabaeinae	Dichotomini	Dichotomina	Ontherus	Ontherus_diabolicus	1	B. Obando & J. YÌÁnez	J. YÌÁnez	Pichincha	D.M. Quito	Intillacta	753717	5470	1547	Montane_Cloud_Forest	Rainy
CO-040	Agroecological_Coffee	CP-0003	T7P1	28	April	2017	Scarabaeidae	Scarabaeinae	Dichotomini	Dichotomina	Ontherus	Ontherus_diabolicus	7	B. Obando & J. YÌÁnez	J. YÌÁnez	Pichincha	D.M. Quito	Intillacta	753717	5470	1547	Montane_Cloud_Forest	Rainy
CO-041	Agroecological_Coffee	CP-0003	T8P1	28	April	2017	Scarabaeidae	Scarabaeinae	Dichotomini	Dichotomina	Ontherus	Ontherus_diabolicus	4	B. Obando & J. YÌÁnez	J. YÌÁnez	Pichincha	D.M. Quito	Intillacta	753717	5470	1547	Montane_Cloud_Forest	Rainy
CO-042	Agroecological_Coffee	CP-0003	T9P1	28	April	2017	Scarabaeidae	Scarabaeinae	Dichotomini	Dichotomina	Ontherus	Ontherus_diabolicus	3	B. Obando & J. YÌÁnez	J. YÌÁnez	Pichincha	D.M. Quito	Intillacta	753717	5470	1547	Montane_Cloud_Forest	Rainy
CO-043	Agroecological_Coffee	CP-0003	T1P2	28	April	2017	Scarabaeidae	Scarabaeinae	Dichotomini	Dichotomina	Ontherus	Ontherus_diabolicus	3	B. Obando & J. YÌÁnez	J. YÌÁnez	Pichincha	D.M. Quito	Intillacta	753717	5470	1547	Montane_Cloud_Forest	Rainy
CO-044	Agroecological_Coffee	CP-0003	T2P2	28	April	2017	Scarabaeidae	Scarabaeinae	Dichotomini	Dichotomina	Ontherus	Ontherus_diabolicus	11	B. Obando & J. YÌÁnez	J. YÌÁnez	Pichincha	D.M. Quito	Intillacta	753717	5470	1547	Montane_Cloud_Forest	Rainy
CO-045	Agroecological_Coffee	CP-0003	T3P2	28	April	2017	Scarabaeidae	Scarabaeinae	Dichotomini	Dichotomina	Ontherus	Ontherus_diabolicus	13	B. Obando & J. YÌÁnez	J. YÌÁnez	Pichincha	D.M. Quito	Intillacta	753717	5470	1547	Montane_Cloud_Forest	Rainy
CO-046	Agroecological_Coffee	CP-0003	T4P2	28	April	2017	Scarabaeidae	Scarabaeinae	Dichotomini	Dichotomina	Ontherus	Ontherus_diabolicus	12	B. Obando & J. YÌÁnez	J. YÌÁnez	Pichincha	D.M. Quito	Intillacta	753717	5470	1547	Montane_Cloud_Forest	Rainy
CO-047	Agroecological_Coffee	CP-0003	T5P2	28	April	2017	Scarabaeidae	Scarabaeinae	Dichotomini	Dichotomina	Ontherus	Ontherus_diabolicus	15	B. Obando & J. YÌÁnez	J. YÌÁnez	Pichincha	D.M. Quito	Intillacta	753717	5470	1547	Montane_Cloud_Forest	Rainy
CO-048	Agroecological_Coffee	CP-0003	T6P2	28	April	2017	Scarabaeidae	Scarabaeinae	Dichotomini	Dichotomina	Ontherus	Ontherus_diabolicus	13	B. Obando & J. YÌÁnez	J. YÌÁnez	Pichincha	D.M. Quito	Intillacta	753717	5470	1547	Montane_Cloud_Forest	Rainy
CO-049	Agroecological_Coffee	CP-0003	T7P2	28	April	2017	Scarabaeidae	Scarabaeinae	Dichotomini	Dichotomina	Ontherus	Ontherus_diabolicus	10	B. Obando & J. YÌÁnez	J. YÌÁnez	Pichincha	D.M. Quito	Intillacta	753717	5470	1547	Montane_Cloud_Forest	Rainy
CO-050	Agroecological_Coffee	CP-0003	T8P2	28	April	2017	Scarabaeidae	Scarabaeinae	Dichotomini	Dichotomina	Ontherus	Ontherus_diabolicus	1	B. Obando & J. YÌÁnez	J. YÌÁnez	Pichincha	D.M. Quito	Intillacta	753717	5470	1547	Montane_Cloud_Forest	Rainy
CO-051	Agroecological_Coffee	CP-0003	T9P2	28	April	2017	Scarabaeidae	Scarabaeinae	Dichotomini	Dichotomina	Ontherus	Ontherus_diabolicus	3	B. Obando & J. YÌÁnez	J. YÌÁnez	Pichincha	D.M. Quito	Intillacta	753717	5470	1547	Montane_Cloud_Forest	Rainy
CO-052	Agroecological_Coffee	CP-0003	T1P3	28	April	2017	Scarabaeidae	Scarabaeinae	Dichotomini	Dichotomina	Ontherus	Ontherus_diabolicus	6	B. Obando & J. YÌÁnez	J. YÌÁnez	Pichincha	D.M. Quito	Intillacta	753717	5470	1547	Montane_Cloud_Forest	Rainy
CO-053	Agroecological_Coffee	CP-0003	T2P3	28	April	2017	Scarabaeidae	Scarabaeinae	Dichotomini	Dichotomina	Ontherus	Ontherus_diabolicus	6	B. Obando & J. YÌÁnez	J. YÌÁnez	Pichincha	D.M. Quito	Intillacta	753717	5470	1547	Montane_Cloud_Forest	Rainy
CO-054	Agroecological_Coffee	CP-0003	T3P3	28	April	2017	Scarabaeidae	Scarabaeinae	Dichotomini	Dichotomina	Ontherus	Ontherus_diabolicus	4	B. Obando & J. YÌÁnez	J. YÌÁnez	Pichincha	D.M. Quito	Intillacta	753717	5470	1547	Montane_Cloud_Forest	Rainy
CO-055	Agroecological_Coffee	CP-0003	T4P3	28	April	2017	Scarabaeidae	Scarabaeinae	Dichotomini	Dichotomina	Ontherus	Ontherus_diabolicus	6	B. Obando & J. YÌÁnez	J. YÌÁnez	Pichincha	D.M. Quito	Intillacta	753717	5470	1547	Montane_Cloud_Forest	Rainy
CO-056	Agroecological_Coffee	CP-0003	T5P3	28	April	2017	Scarabaeidae	Scarabaeinae	Dichotomini	Dichotomina	Ontherus	Ontherus_diabolicus	5	B. Obando & J. YÌÁnez	J. YÌÁnez	Pichincha	D.M. Quito	Intillacta	753717	5470	1547	Montane_Cloud_Forest	Rainy
CO-057	Agroecological_Coffee	CP-0003	T6P3	28	April	2017	Scarabaeidae	Scarabaeinae	Dichotomini	Dichotomina	Ontherus	Ontherus_diabolicus	3	B. Obando & J. YÌÁnez	J. YÌÁnez	Pichincha	D.M. Quito	Intillacta	753717	5470	1547	Montane_Cloud_Forest	Rainy
CO-058	Agroecological_Coffee	CP-0003	T7P3	28	April	2017	Scarabaeidae	Scarabaeinae	Dichotomini	Dichotomina	Ontherus	Ontherus_diabolicus	2	B. Obando & J. YÌÁnez	J. YÌÁnez	Pichincha	D.M. Quito	Intillacta	753717	5470	1547	Montane_Cloud_Forest	Rainy
CO-059	Agroecological_Coffee	CP-0003	T8P3	28	April	2017	Scarabaeidae	Scarabaeinae	Dichotomini	Dichotomina	Ontherus	Ontherus_diabolicus	2	B. Obando & J. YÌÁnez	J. YÌÁnez	Pichincha	D.M. Quito	Intillacta	753717	5470	1547	Montane_Cloud_Forest	Rainy
CO-060	Agroecological_Coffee	CP-0003	T9P3	28	April	2017	Scarabaeidae	Scarabaeinae	Dichotomini	Dichotomina	Ontherus	Ontherus_diabolicus	2	B. Obando & J. YÌÁnez	J. YÌÁnez	Pichincha	D.M. Quito	Intillacta	753717	5470	1547	Montane_Cloud_Forest	Rainy
CO-061	Agroecological_Coffee	CP-0003	T1P1	28	April	2017	Scarabaeidae	Scarabaeinae	Onthophagini	Onthophagina	Onthophagus	Onthophagus_nebeleki	4	B. Obando & J. YÌÁnez	J. YÌÁnez	Pichincha	D.M. Quito	Intillacta	753717	5470	1547	Montane_Cloud_Forest	Rainy
CO-062	Agroecological_Coffee	CP-0003	T3P1	28	April	2017	Scarabaeidae	Scarabaeinae	Onthophagini	Onthophagina	Onthophagus	Onthophagus_nebeleki	8	B. Obando & J. YÌÁnez	J. YÌÁnez	Pichincha	D.M. Quito	Intillacta	753717	5470	1547	Montane_Cloud_Forest	Rainy
CO-063	Agroecological_Coffee	CP-0003	T8P1	28	April	2017	Scarabaeidae	Scarabaeinae	Onthophagini	Onthophagina	Onthophagus	Onthophagus_nebeleki	6	B. Obando & J. YÌÁnez	J. YÌÁnez	Pichincha	D.M. Quito	Intillacta	753717	5470	1547	Montane_Cloud_Forest	Rainy
CO-064	Agroecological_Coffee	CP-0003	T2P1	28	April	2017	Scarabaeidae	Scarabaeinae	Onthophagini	Onthophagina	Onthophagus	Onthophagus_nepetensis	7	B. Obando & J. YÌÁnez	J. YÌÁnez	Pichincha	D.M. Quito	Intillacta	753717	5470	1547	Montane_Cloud_Forest	Rainy
CO-065	Agroecological_Coffee	CP-0003	T4P1	28	April	2017	Scarabaeidae	Scarabaeinae	Onthophagini	Onthophagina	Onthophagus	Onthophagus_nepetensis	2	B. Obando & J. YÌÁnez	J. YÌÁnez	Pichincha	D.M. Quito	Intillacta	753717	5470	1547	Montane_Cloud_Forest	Rainy
CO-066	Agroecological_Coffee	CP-0003	T5P1	28	April	2017	Scarabaeidae	Scarabaeinae	Onthophagini	Onthophagina	Onthophagus	Onthophagus_nepetensis	6	B. Obando & J. YÌÁnez	J. YÌÁnez	Pichincha	D.M. Quito	Intillacta	753717	5470	1547	Montane_Cloud_Forest	Rainy
CO-067	Agroecological_Coffee	CP-0003	T6P1	28	April	2017	Scarabaeidae	Scarabaeinae	Onthophagini	Onthophagina	Onthophagus	Onthophagus_nepetensis	1	B. Obando & J. YÌÁnez	J. YÌÁnez	Pichincha	D.M. Quito	Intillacta	753717	5470	1547	Montane_Cloud_Forest	Rainy
CO-068	Agroecological_Coffee	CP-0003	T9P1	28	April	2017	Scarabaeidae	Scarabaeinae	Onthophagini	Onthophagina	Onthophagus	Onthophagus_nepetensis	6	B. Obando & J. YÌÁnez	J. YÌÁnez	Pichincha	D.M. Quito	Intillacta	753717	5470	1547	Montane_Cloud_Forest	Rainy
CO-069	Agroecological_Coffee	CP-0003	T1P2	28	April	2017	Scarabaeidae	Scarabaeinae	Onthophagini	Onthophagina	Onthophagus	Onthophagus_nepetensis	6	B. Obando & J. YÌÁnez	J. YÌÁnez	Pichincha	D.M. Quito	Intillacta	753717	5470	1547	Montane_Cloud_Forest	Rainy
CO-070	Agroecological_Coffee	CP-0003	T2P2	28	April	2017	Scarabaeidae	Scarabaeinae	Onthophagini	Onthophagina	Onthophagus	Onthophagus_nepetensis	9	B. Obando & J. YÌÁnez	J. YÌÁnez	Pichincha	D.M. Quito	Intillacta	753717	5470	1547	Montane_Cloud_Forest	Rainy
CO-071	Agroecological_Coffee	CP-0003	T3P2	28	April	2017	Scarabaeidae	Scarabaeinae	Onthophagini	Onthophagina	Onthophagus	Onthophagus_nepetensis	15	B. Obando & J. YÌÁnez	J. YÌÁnez	Pichincha	D.M. Quito	Intillacta	753717	5470	1547	Montane_Cloud_Forest	Rainy
CO-072	Agroecological_Coffee	CP-0003	T4P2	28	April	2017	Scarabaeidae	Scarabaeinae	Onthophagini	Onthophagina	Onthophagus	Onthophagus_nepetensis	10	B. Obando & J. YÌÁnez	J. YÌÁnez	Pichincha	D.M. Quito	Intillacta	753717	5470	1547	Montane_Cloud_Forest	Rainy
CO-073	Agroecological_Coffee	CP-0003	T5P2	28	April	2017	Scarabaeidae	Scarabaeinae	Onthophagini	Onthophagina	Onthophagus	Onthophagus_nepetensis	7	B. Obando & J. YÌÁnez	J. YÌÁnez	Pichincha	D.M. Quito	Intillacta	753717	5470	1547	Montane_Cloud_Forest	Rainy
CO-074	Agroecological_Coffee	CP-0003	T6P2	28	April	2017	Scarabaeidae	Scarabaeinae	Onthophagini	Onthophagina	Onthophagus	Onthophagus_nepetensis	5	B. Obando & J. YÌÁnez	J. YÌÁnez	Pichincha	D.M. Quito	Intillacta	753717	5470	1547	Montane_Cloud_Forest	Rainy
CO-075	Agroecological_Coffee	CP-0003	T7P2	28	April	2017	Scarabaeidae	Scarabaeinae	Onthophagini	Onthophagina	Onthophagus	Onthophagus_nepetensis	3	B. Obando & J. YÌÁnez	J. YÌÁnez	Pichincha	D.M. Quito	Intillacta	753717	5470	1547	Montane_Cloud_Forest	Rainy
CO-076	Agroecological_Coffee	CP-0003	T8P2	28	April	2017	Scarabaeidae	Scarabaeinae	Onthophagini	Onthophagina	Onthophagus	Onthophagus_nepetensis	7	B. Obando & J. YÌÁnez	J. YÌÁnez	Pichincha	D.M. Quito	Intillacta	753717	5470	1547	Montane_Cloud_Forest	Rainy
CO-077	Agroecological_Coffee	CP-0003	T1P3	28	April	2017	Scarabaeidae	Scarabaeinae	Onthophagini	Onthophagina	Onthophagus	Onthophagus_nepetensis	4	B. Obando & J. YÌÁnez	J. YÌÁnez	Pichincha	D.M. Quito	Intillacta	753717	5470	1547	Montane_Cloud_Forest	Rainy
CO-078	Agroecological_Coffee	CP-0003	T2P3	28	April	2017	Scarabaeidae	Scarabaeinae	Onthophagini	Onthophagina	Onthophagus	Onthophagus_nepetensis	10	B. Obando & J. YÌÁnez	J. YÌÁnez	Pichincha	D.M. Quito	Intillacta	753717	5470	1547	Montane_Cloud_Forest	Rainy
CO-079	Agroecological_Coffee	CP-0003	T3P3	28	April	2017	Scarabaeidae	Scarabaeinae	Onthophagini	Onthophagina	Onthophagus	Onthophagus_nepetensis	7	B. Obando & J. YÌÁnez	J. YÌÁnez	Pichincha	D.M. Quito	Intillacta	753717	5470	1547	Montane_Cloud_Forest	Rainy
CO-080	Agroecological_Coffee	CP-0003	T4P3	28	April	2017	Scarabaeidae	Scarabaeinae	Onthophagini	Onthophagina	Onthophagus	Onthophagus_nepetensis	12	B. Obando & J. YÌÁnez	J. YÌÁnez	Pichincha	D.M. Quito	Intillacta	753717	5470	1547	Montane_Cloud_Forest	Rainy
CO-081	Agroecological_Coffee	CP-0003	T5P3	28	April	2017	Scarabaeidae	Scarabaeinae	Onthophagini	Onthophagina	Onthophagus	Onthophagus_nepetensis	8	B. Obando & J. YÌÁnez	J. YÌÁnez	Pichincha	D.M. Quito	Intillacta	753717	5470	1547	Montane_Cloud_Forest	Rainy
CO-082	Agroecological_Coffee	CP-0003	T6P3	28	April	2017	Scarabaeidae	Scarabaeinae	Onthophagini	Onthophagina	Onthophagus	Onthophagus_nepetensis	6	B. Obando & J. YÌÁnez	J. YÌÁnez	Pichincha	D.M. Quito	Intillacta	753717	5470	1547	Montane_Cloud_Forest	Rainy
CO-083	Agroecological_Coffee	CP-0003	T7P3	28	April	2017	Scarabaeidae	Scarabaeinae	Onthophagini	Onthophagina	Onthophagus	Onthophagus_nepetensis	1	B. Obando & J. YÌÁnez	J. YÌÁnez	Pichincha	D.M. Quito	Intillacta	753717	5470	1547	Montane_Cloud_Forest	Rainy
CO-084	Agroecological_Coffee	CP-0003	T8P3	28	April	2017	Scarabaeidae	Scarabaeinae	Onthophagini	Onthophagina	Onthophagus	Onthophagus_nepetensis	1	B. Obando & J. YÌÁnez	J. YÌÁnez	Pichincha	D.M. Quito	Intillacta	753717	5470	1547	Montane_Cloud_Forest	Rainy
CO-085	Agroecological_Coffee	CP-0003	T9P3	28	April	2017	Scarabaeidae	Scarabaeinae	Onthophagini	Onthophagina	Onthophagus	Onthophagus_nepetensis	3	B. Obando & J. YÌÁnez	J. YÌÁnez	Pichincha	D.M. Quito	Intillacta	753717	5470	1547	Montane_Cloud_Forest	Rainy
CO-086	Agroecological_Coffee	CP-0003	T1P1	28	April	2017	Scarabaeidae	Scarabaeinae	Onthophagini	Onthophagina	Onthophagus	Onthophagus_sp4	1	B. Obando & J. YÌÁnez	J. YÌÁnez	Pichincha	D.M. Quito	Intillacta	753717	5470	1547	Montane_Cloud_Forest	Rainy
CO-087	Agroecological_Coffee	CP-0003	T2P1	28	April	2017	Scarabaeidae	Scarabaeinae	Onthophagini	Onthophagina	Onthophagus	Onthophagus_sp4	1	B. Obando & J. YÌÁnez	J. YÌÁnez	Pichincha	D.M. Quito	Intillacta	753717	5470	1547	Montane_Cloud_Forest	Rainy
CO-088	Agroecological_Coffee	CP-0003	T3P1	28	April	2017	Scarabaeidae	Scarabaeinae	Onthophagini	Onthophagina	Onthophagus	Onthophagus_sp4	1	B. Obando & J. YÌÁnez	J. YÌÁnez	Pichincha	D.M. Quito	Intillacta	753717	5470	1547	Montane_Cloud_Forest	Rainy
CO-089	Agroecological_Coffee	CP-0003	T7P1	28	April	2017	Scarabaeidae	Scarabaeinae	Onthophagini	Onthophagina	Onthophagus	Onthophagus_sp4	2	B. Obando & J. YÌÁnez	J. YÌÁnez	Pichincha	D.M. Quito	Intillacta	753717	5470	1547	Montane_Cloud_Forest	Rainy
CO-090	Agroecological_Coffee	CP-0003	T8P1	28	April	2017	Scarabaeidae	Scarabaeinae	Onthophagini	Onthophagina	Onthophagus	Onthophagus_sp4	2	B. Obando & J. YÌÁnez	J. YÌÁnez	Pichincha	D.M. Quito	Intillacta	753717	5470	1547	Montane_Cloud_Forest	Rainy
CO-091	Agroecological_Coffee	CP-0003	T1P2	28	April	2017	Scarabaeidae	Scarabaeinae	Onthophagini	Onthophagina	Onthophagus	Onthophagus_sp4	3	B. Obando & J. YÌÁnez	J. YÌÁnez	Pichincha	D.M. Quito	Intillacta	753717	5470	1547	Montane_Cloud_Forest	Rainy
CO-092	Agroecological_Coffee	CP-0003	T3P2	28	April	2017	Scarabaeidae	Scarabaeinae	Onthophagini	Onthophagina	Onthophagus	Onthophagus_sp4	2	B. Obando & J. YÌÁnez	J. YÌÁnez	Pichincha	D.M. Quito	Intillacta	753717	5470	1547	Montane_Cloud_Forest	Rainy
CO-093	Agroecological_Coffee	CP-0003	T4P2	28	April	2017	Scarabaeidae	Scarabaeinae	Onthophagini	Onthophagina	Onthophagus	Onthophagus_sp4	2	B. Obando & J. YÌÁnez	J. YÌÁnez	Pichincha	D.M. Quito	Intillacta	753717	5470	1547	Montane_Cloud_Forest	Rainy
CO-094	Agroecological_Coffee	CP-0003	T5P2	28	April	2017	Scarabaeidae	Scarabaeinae	Onthophagini	Onthophagina	Onthophagus	Onthophagus_sp4	1	B. Obando & J. YÌÁnez	J. YÌÁnez	Pichincha	D.M. Quito	Intillacta	753717	5470	1547	Montane_Cloud_Forest	Rainy
CO-095	Agroecological_Coffee	CP-0003	T6P2	28	April	2017	Scarabaeidae	Scarabaeinae	Onthophagini	Onthophagina	Onthophagus	Onthophagus_sp4	1	B. Obando & J. YÌÁnez	J. YÌÁnez	Pichincha	D.M. Quito	Intillacta	753717	5470	1547	Montane_Cloud_Forest	Rainy
CO-096	Agroecological_Coffee	CP-0003	T7P2	28	April	2017	Scarabaeidae	Scarabaeinae	Onthophagini	Onthophagina	Onthophagus	Onthophagus_sp4	4	B. Obando & J. YÌÁnez	J. YÌÁnez	Pichincha	D.M. Quito	Intillacta	753717	5470	1547	Montane_Cloud_Forest	Rainy
CO-097	Agroecological_Coffee	CP-0003	T3P3	28	April	2017	Scarabaeidae	Scarabaeinae	Onthophagini	Onthophagina	Onthophagus	Onthophagus_sp4	2	B. Obando & J. YÌÁnez	J. YÌÁnez	Pichincha	D.M. Quito	Intillacta	753717	5470	1547	Montane_Cloud_Forest	Rainy
CO-098	Agroecological_Coffee	CP-0003	T5P3	28	April	2017	Scarabaeidae	Scarabaeinae	Onthophagini	Onthophagina	Onthophagus	Onthophagus_sp4	4	B. Obando & J. YÌÁnez	J. YÌÁnez	Pichincha	D.M. Quito	Intillacta	753717	5470	1547	Montane_Cloud_Forest	Rainy
CO-099	Agroecological_Coffee	CP-0003	T7P3	28	April	2017	Scarabaeidae	Scarabaeinae	Onthophagini	Onthophagina	Onthophagus	Onthophagus_sp4	1	B. Obando & J. YÌÁnez	J. YÌÁnez	Pichincha	D.M. Quito	Intillacta	753717	5470	1547	Montane_Cloud_Forest	Rainy
CO-100	Agroecological_Coffee	CP-0003	T9P3	28	April	2017	Scarabaeidae	Scarabaeinae	Onthophagini	Onthophagina	Onthophagus	Onthophagus_sp4	3	B. Obando & J. YÌÁnez	J. YÌÁnez	Pichincha	D.M. Quito	Intillacta	753717	5470	1547	Montane_Cloud_Forest	Rainy
CO-101	Agroecological_Coffee	CP-0003	T9P1	28	April	2017	Scarabaeidae	Scarabaeinae	Eurysternini	Eurysternina	Eurysternus	Eurysternus_marmoreus	1	B. Obando & J. YÌÁnez	J. YÌÁnez	Pichincha	D.M. Quito	Intillacta	753717	5470	1547	Montane_Cloud_Forest	Rainy
CT-001	Traditional_Coffee	CP-0004	T2P1	29	April	2017	Scarabaeidae	Scarabaeinae	Dichotomini	Dichotomina	Dichotomius	Dichotomius_divergens	2	B. Obando & J. YÌÁnez	J. YÌÁnez	Pichincha	D.M. Quito	Intillacta	753717	5470	1547	Montane_Cloud_Forest	Rainy
CT-003	Traditional_Coffee	CP-0004	T4P1	29	April	2017	Scarabaeidae	Scarabaeinae	Dichotomini	Dichotomina	Dichotomius	Dichotomius_divergens	4	B. Obando & J. YÌÁnez	J. YÌÁnez	Pichincha	D.M. Quito	Tandayapa	758669	2100	1516	Montane_Cloud_Forest	Rainy
CT-004	Traditional_Coffee	CP-0004	T5P1	29	April	2017	Scarabaeidae	Scarabaeinae	Dichotomini	Dichotomina	Dichotomius	Dichotomius_divergens	6	B. Obando & J. YÌÁnez	J. YÌÁnez	Pichincha	D.M. Quito	Tandayapa	758669	2100	1516	Montane_Cloud_Forest	Rainy
CT-006	Traditional_Coffee	CP-0004	T7P1	29	April	2017	Scarabaeidae	Scarabaeinae	Dichotomini	Dichotomina	Dichotomius	Dichotomius_divergens	7	B. Obando & J. YÌÁnez	J. YÌÁnez	Pichincha	D.M. Quito	Tandayapa	758669	2100	1516	Montane_Cloud_Forest	Rainy
CT-008	Traditional_Coffee	CP-0004	T9P1	29	April	2017	Scarabaeidae	Scarabaeinae	Dichotomini	Dichotomina	Dichotomius	Dichotomius_divergens	3	B. Obando & J. YÌÁnez	J. YÌÁnez	Pichincha	D.M. Quito	Tandayapa	758669	2100	1516	Montane_Cloud_Forest	Rainy
CT-010	Traditional_Coffee	CP-0004	T2P2	29	April	2017	Scarabaeidae	Scarabaeinae	Dichotomini	Dichotomina	Dichotomius	Dichotomius_divergens	1	B. Obando & J. YÌÁnez	J. YÌÁnez	Pichincha	D.M. Quito	Tandayapa	758669	2100	1516	Montane_Cloud_Forest	Rainy
CT-012	Traditional_Coffee	CP-0004	T4P2	29	April	2017	Scarabaeidae	Scarabaeinae	Dichotomini	Dichotomina	Dichotomius	Dichotomius_divergens	2	B. Obando & J. YÌÁnez	J. YÌÁnez	Pichincha	D.M. Quito	Tandayapa	758669	2100	1516	Montane_Cloud_Forest	Rainy
CT-014	Traditional_Coffee	CP-0004	T6P2	29	April	2017	Scarabaeidae	Scarabaeinae	Dichotomini	Dichotomina	Dichotomius	Dichotomius_divergens	3	B. Obando & J. YÌÁnez	J. YÌÁnez	Pichincha	D.M. Quito	Tandayapa	758669	2100	1516	Montane_Cloud_Forest	Rainy
CT-017	Traditional_Coffee	CP-0004	T9P2	29	April	2017	Scarabaeidae	Scarabaeinae	Dichotomini	Dichotomina	Dichotomius	Dichotomius_divergens	2	B. Obando & J. YÌÁnez	J. YÌÁnez	Pichincha	D.M. Quito	Tandayapa	758669	2100	1516	Montane_Cloud_Forest	Rainy
CT-019	Traditional_Coffee	CP-0004	T2P3	29	April	2017	Scarabaeidae	Scarabaeinae	Dichotomini	Dichotomina	Dichotomius	Dichotomius_divergens	2	B. Obando & J. YÌÁnez	J. YÌÁnez	Pichincha	D.M. Quito	Tandayapa	758669	2100	1516	Montane_Cloud_Forest	Rainy
CT-021	Traditional_Coffee	CP-0004	T4P3	29	April	2017	Scarabaeidae	Scarabaeinae	Dichotomini	Dichotomina	Dichotomius	Dichotomius_divergens	3	B. Obando & J. YÌÁnez	J. YÌÁnez	Pichincha	D.M. Quito	Tandayapa	758669	2100	1516	Montane_Cloud_Forest	Rainy
CT-025	Traditional_Coffee	CP-0004	T8P3	29	April	2017	Scarabaeidae	Scarabaeinae	Dichotomini	Dichotomina	Dichotomius	Dichotomius_divergens	1	B. Obando & J. YÌÁnez	J. YÌÁnez	Pichincha	D.M. Quito	Tandayapa	758669	2100	1516	Montane_Cloud_Forest	Rainy
CT-026	Traditional_Coffee	CP-0004	T9P3	29	April	2017	Scarabaeidae	Scarabaeinae	Dichotomini	Dichotomina	Dichotomius	Dichotomius_divergens	1	B. Obando & J. YÌÁnez	J. YÌÁnez	Pichincha	D.M. Quito	Tandayapa	758669	2100	1516	Montane_Cloud_Forest	Rainy
CT-027	Traditional_Coffee	CP-0004	T1P1	29	April	2017	Scarabaeidae	Scarabaeinae	Dichotomini	Dichotomina	Ontherus	Ontherus_diabolicus	7	B. Obando & J. YÌÁnez	J. YÌÁnez	Pichincha	D.M. Quito	Tandayapa	758669	2100	1516	Montane_Cloud_Forest	Rainy
CT-028	Traditional_Coffee	CP-0004	T2P1	29	April	2017	Scarabaeidae	Scarabaeinae	Dichotomini	Dichotomina	Ontherus	Ontherus_diabolicus	9	B. Obando & J. YÌÁnez	J. YÌÁnez	Pichincha	D.M. Quito	Tandayapa	758669	2100	1516	Montane_Cloud_Forest	Rainy
CT-029	Traditional_Coffee	CP-0004	T3P1	29	April	2017	Scarabaeidae	Scarabaeinae	Dichotomini	Dichotomina	Ontherus	Ontherus_diabolicus	12	B. Obando & J. YÌÁnez	J. YÌÁnez	Pichincha	D.M. Quito	Tandayapa	758669	2100	1516	Montane_Cloud_Forest	Rainy
CT-031	Traditional_Coffee	CP-0004	T5P1	29	April	2017	Scarabaeidae	Scarabaeinae	Dichotomini	Dichotomina	Ontherus	Ontherus_diabolicus	1	B. Obando & J. YÌÁnez	J. YÌÁnez	Pichincha	D.M. Quito	Tandayapa	758669	2100	1516	Montane_Cloud_Forest	Rainy
CT-032	Traditional_Coffee	CP-0004	T6P1	29	April	2017	Scarabaeidae	Scarabaeinae	Dichotomini	Dichotomina	Ontherus	Ontherus_diabolicus	15	B. Obando & J. YÌÁnez	J. YÌÁnez	Pichincha	D.M. Quito	Tandayapa	758669	2100	1516	Montane_Cloud_Forest	Rainy
CT-034	Traditional_Coffee	CP-0004	T8P1	29	April	2017	Scarabaeidae	Scarabaeinae	Dichotomini	Dichotomina	Ontherus	Ontherus_diabolicus	3	B. Obando & J. YÌÁnez	J. YÌÁnez	Pichincha	D.M. Quito	Tandayapa	758669	2100	1516	Montane_Cloud_Forest	Rainy
CT-035	Traditional_Coffee	CP-0004	T9P1	29	April	2017	Scarabaeidae	Scarabaeinae	Dichotomini	Dichotomina	Ontherus	Ontherus_diabolicus	5	B. Obando & J. YÌÁnez	J. YÌÁnez	Pichincha	D.M. Quito	Tandayapa	758669	2100	1516	Montane_Cloud_Forest	Rainy
CT-037	Traditional_Coffee	CP-0004	T2P2	29	April	2017	Scarabaeidae	Scarabaeinae	Dichotomini	Dichotomina	Ontherus	Ontherus_diabolicus	16	B. Obando & J. YÌÁnez	J. YÌÁnez	Pichincha	D.M. Quito	Tandayapa	758669	2100	1516	Montane_Cloud_Forest	Rainy
CT-038	Traditional_Coffee	CP-0004	T3P2	29	April	2017	Scarabaeidae	Scarabaeinae	Dichotomini	Dichotomina	Ontherus	Ontherus_diabolicus	17	B. Obando & J. YÌÁnez	J. YÌÁnez	Pichincha	D.M. Quito	Tandayapa	758669	2100	1516	Montane_Cloud_Forest	Rainy
CT-039	Traditional_Coffee	CP-0004	T4P2	29	April	2017	Scarabaeidae	Scarabaeinae	Dichotomini	Dichotomina	Ontherus	Ontherus_diabolicus	8	B. Obando & J. YÌÁnez	J. YÌÁnez	Pichincha	D.M. Quito	Tandayapa	758669	2100	1516	Montane_Cloud_Forest	Rainy
CT-041	Traditional_Coffee	CP-0004	T6P2	29	April	2017	Scarabaeidae	Scarabaeinae	Dichotomini	Dichotomina	Ontherus	Ontherus_diabolicus	2	B. Obando & J. YÌÁnez	J. YÌÁnez	Pichincha	D.M. Quito	Tandayapa	758669	2100	1516	Montane_Cloud_Forest	Rainy
CT-042	Traditional_Coffee	CP-0004	T7P2	29	April	2017	Scarabaeidae	Scarabaeinae	Dichotomini	Dichotomina	Ontherus	Ontherus_diabolicus	9	B. Obando & J. YÌÁnez	J. YÌÁnez	Pichincha	D.M. Quito	Tandayapa	758669	2100	1516	Montane_Cloud_Forest	Rainy
CT-043	Traditional_Coffee	CP-0004	T8P2	29	April	2017	Scarabaeidae	Scarabaeinae	Dichotomini	Dichotomina	Ontherus	Ontherus_diabolicus	12	B. Obando & J. YÌÁnez	J. YÌÁnez	Pichincha	D.M. Quito	Tandayapa	758669	2100	1516	Montane_Cloud_Forest	Rainy
CT-046	Traditional_Coffee	CP-0004	T2P3	29	April	2017	Scarabaeidae	Scarabaeinae	Dichotomini	Dichotomina	Ontherus	Ontherus_diabolicus	7	B. Obando & J. YÌÁnez	J. YÌÁnez	Pichincha	D.M. Quito	Tandayapa	758669	2100	1516	Montane_Cloud_Forest	Rainy
CT-047	Traditional_Coffee	CP-0004	T3P3	29	April	2017	Scarabaeidae	Scarabaeinae	Dichotomini	Dichotomina	Ontherus	Ontherus_diabolicus	3	B. Obando & J. YÌÁnez	J. YÌÁnez	Pichincha	D.M. Quito	Tandayapa	758669	2100	1516	Montane_Cloud_Forest	Rainy
CT-048	Traditional_Coffee	CP-0004	T4P3	29	April	2017	Scarabaeidae	Scarabaeinae	Dichotomini	Dichotomina	Ontherus	Ontherus_diabolicus	2	B. Obando & J. YÌÁnez	J. YÌÁnez	Pichincha	D.M. Quito	Tandayapa	758669	2100	1516	Montane_Cloud_Forest	Rainy
CT-050	Traditional_Coffee	CP-0004	T6P3	29	April	2017	Scarabaeidae	Scarabaeinae	Dichotomini	Dichotomina	Ontherus	Ontherus_diabolicus	1	B. Obando & J. YÌÁnez	J. YÌÁnez	Pichincha	D.M. Quito	Tandayapa	758669	2100	1516	Montane_Cloud_Forest	Rainy
CT-051	Traditional_Coffee	CP-0004	T7P3	29	April	2017	Scarabaeidae	Scarabaeinae	Dichotomini	Dichotomina	Ontherus	Ontherus_diabolicus	1	B. Obando & J. YÌÁnez	J. YÌÁnez	Pichincha	D.M. Quito	Tandayapa	758669	2100	1516	Montane_Cloud_Forest	Rainy
CT-052	Traditional_Coffee	CP-0004	T8P3	29	April	2017	Scarabaeidae	Scarabaeinae	Dichotomini	Dichotomina	Ontherus	Ontherus_diabolicus	4	B. Obando & J. YÌÁnez	J. YÌÁnez	Pichincha	D.M. Quito	Tandayapa	758669	2100	1516	Montane_Cloud_Forest	Rainy
CT-053	Traditional_Coffee	CP-0004	T9P3	29	April	2017	Scarabaeidae	Scarabaeinae	Dichotomini	Dichotomina	Ontherus	Ontherus_diabolicus	1	B. Obando & J. YÌÁnez	J. YÌÁnez	Pichincha	D.M. Quito	Tandayapa	758669	2100	1516	Montane_Cloud_Forest	Rainy
CT-054	Traditional_Coffee	CP-0004	T5P1	29	April	2017	Scarabaeidae	Scarabaeinae	Onthophagini	Onthophagina	Onthophagus	Onthophagus_nebeleki	1	B. Obando & J. YÌÁnez	J. YÌÁnez	Pichincha	D.M. Quito	Tandayapa	758669	2100	1516	Montane_Cloud_Forest	Rainy
CT-055	Traditional_Coffee	CP-0004	T4P2	29	April	2017	Scarabaeidae	Scarabaeinae	Onthophagini	Onthophagina	Onthophagus	Onthophagus_nebeleki	1	B. Obando & J. YÌÁnez	J. YÌÁnez	Pichincha	D.M. Quito	Tandayapa	758669	2100	1516	Montane_Cloud_Forest	Rainy
CT-056	Traditional_Coffee	CP-0004	T3P3	29	April	2017	Scarabaeidae	Scarabaeinae	Onthophagini	Onthophagina	Onthophagus	Onthophagus_nebeleki	1	B. Obando & J. YÌÁnez	J. YÌÁnez	Pichincha	D.M. Quito	Tandayapa	758669	2100	1516	Montane_Cloud_Forest	Rainy
CT-057	Traditional_Coffee	CP-0004	T1P1	29	April	2017	Scarabaeidae	Scarabaeinae	Onthophagini	Onthophagina	Onthophagus	Onthophagus_nepetensis	13	B. Obando & J. YÌÁnez	J. YÌÁnez	Pichincha	D.M. Quito	Tandayapa	758669	2100	1516	Montane_Cloud_Forest	Rainy
CT-058	Traditional_Coffee	CP-0004	T2P1	29	April	2017	Scarabaeidae	Scarabaeinae	Onthophagini	Onthophagina	Onthophagus	Onthophagus_nepetensis	15	B. Obando & J. YÌÁnez	J. YÌÁnez	Pichincha	D.M. Quito	Tandayapa	758669	2100	1516	Montane_Cloud_Forest	Rainy
CT-059	Traditional_Coffee	CP-0004	T3P1	29	April	2017	Scarabaeidae	Scarabaeinae	Onthophagini	Onthophagina	Onthophagus	Onthophagus_nepetensis	17	B. Obando & J. YÌÁnez	J. YÌÁnez	Pichincha	D.M. Quito	Tandayapa	758669	2100	1516	Montane_Cloud_Forest	Rainy
CT-060	Traditional_Coffee	CP-0004	T4P1	29	April	2017	Scarabaeidae	Scarabaeinae	Onthophagini	Onthophagina	Onthophagus	Onthophagus_nepetensis	11	B. Obando & J. YÌÁnez	J. YÌÁnez	Pichincha	D.M. Quito	Tandayapa	758669	2100	1516	Montane_Cloud_Forest	Rainy
CT-061	Traditional_Coffee	CP-0004	T5P1	29	April	2017	Scarabaeidae	Scarabaeinae	Onthophagini	Onthophagina	Onthophagus	Onthophagus_nepetensis	5	B. Obando & J. YÌÁnez	J. YÌÁnez	Pichincha	D.M. Quito	Tandayapa	758669	2100	1516	Montane_Cloud_Forest	Rainy
CT-062	Traditional_Coffee	CP-0004	T6P1	29	April	2017	Scarabaeidae	Scarabaeinae	Onthophagini	Onthophagina	Onthophagus	Onthophagus_nepetensis	9	B. Obando & J. YÌÁnez	J. YÌÁnez	Pichincha	D.M. Quito	Tandayapa	758669	2100	1516	Montane_Cloud_Forest	Rainy
CT-063	Traditional_Coffee	CP-0004	T7P1	29	April	2017	Scarabaeidae	Scarabaeinae	Onthophagini	Onthophagina	Onthophagus	Onthophagus_nepetensis	10	B. Obando & J. YÌÁnez	J. YÌÁnez	Pichincha	D.M. Quito	Tandayapa	758669	2100	1516	Montane_Cloud_Forest	Rainy
CT-064	Traditional_Coffee	CP-0004	T8P1	29	April	2017	Scarabaeidae	Scarabaeinae	Onthophagini	Onthophagina	Onthophagus	Onthophagus_nepetensis	4	B. Obando & J. YÌÁnez	J. YÌÁnez	Pichincha	D.M. Quito	Tandayapa	758669	2100	1516	Montane_Cloud_Forest	Rainy
CT-065	Traditional_Coffee	CP-0004	T9P1	29	April	2017	Scarabaeidae	Scarabaeinae	Onthophagini	Onthophagina	Onthophagus	Onthophagus_nepetensis	2	B. Obando & J. YÌÁnez	J. YÌÁnez	Pichincha	D.M. Quito	Tandayapa	758669	2100	1516	Montane_Cloud_Forest	Rainy
CT-066	Traditional_Coffee	CP-0004	T1P2	29	April	2017	Scarabaeidae	Scarabaeinae	Onthophagini	Onthophagina	Onthophagus	Onthophagus_nepetensis	13	B. Obando & J. YÌÁnez	J. YÌÁnez	Pichincha	D.M. Quito	Tandayapa	758669	2100	1516	Montane_Cloud_Forest	Rainy
CT-067	Traditional_Coffee	CP-0004	T2P2	29	April	2017	Scarabaeidae	Scarabaeinae	Onthophagini	Onthophagina	Onthophagus	Onthophagus_nepetensis	12	B. Obando & J. YÌÁnez	J. YÌÁnez	Pichincha	D.M. Quito	Tandayapa	758669	2100	1516	Montane_Cloud_Forest	Rainy
CT-068	Traditional_Coffee	CP-0004	T3P2	29	April	2017	Scarabaeidae	Scarabaeinae	Onthophagini	Onthophagina	Onthophagus	Onthophagus_nepetensis	8	B. Obando & J. YÌÁnez	J. YÌÁnez	Pichincha	D.M. Quito	Tandayapa	758669	2100	1516	Montane_Cloud_Forest	Rainy
CT-069	Traditional_Coffee	CP-0004	T4P2	29	April	2017	Scarabaeidae	Scarabaeinae	Onthophagini	Onthophagina	Onthophagus	Onthophagus_nepetensis	9	B. Obando & J. YÌÁnez	J. YÌÁnez	Pichincha	D.M. Quito	Tandayapa	758669	2100	1516	Montane_Cloud_Forest	Rainy
CT-070	Traditional_Coffee	CP-0004	T5P2	29	April	2017	Scarabaeidae	Scarabaeinae	Onthophagini	Onthophagina	Onthophagus	Onthophagus_nepetensis	3	B. Obando & J. YÌÁnez	J. YÌÁnez	Pichincha	D.M. Quito	Tandayapa	758669	2100	1516	Montane_Cloud_Forest	Rainy
CT-071	Traditional_Coffee	CP-0004	T6P2	29	April	2017	Scarabaeidae	Scarabaeinae	Onthophagini	Onthophagina	Onthophagus	Onthophagus_nepetensis	6	B. Obando & J. YÌÁnez	J. YÌÁnez	Pichincha	D.M. Quito	Tandayapa	758669	2100	1516	Montane_Cloud_Forest	Rainy
CT-072	Traditional_Coffee	CP-0004	T7P2	29	April	2017	Scarabaeidae	Scarabaeinae	Onthophagini	Onthophagina	Onthophagus	Onthophagus_nepetensis	7	B. Obando & J. YÌÁnez	J. YÌÁnez	Pichincha	D.M. Quito	Tandayapa	758669	2100	1516	Montane_Cloud_Forest	Rainy
CT-073	Traditional_Coffee	CP-0004	T8P2	29	April	2017	Scarabaeidae	Scarabaeinae	Onthophagini	Onthophagina	Onthophagus	Onthophagus_nepetensis	6	B. Obando & J. YÌÁnez	J. YÌÁnez	Pichincha	D.M. Quito	Tandayapa	758669	2100	1516	Montane_Cloud_Forest	Rainy
CT-074	Traditional_Coffee	CP-0004	T9P2	29	April	2017	Scarabaeidae	Scarabaeinae	Onthophagini	Onthophagina	Onthophagus	Onthophagus_nepetensis	2	B. Obando & J. YÌÁnez	J. YÌÁnez	Pichincha	D.M. Quito	Tandayapa	758669	2100	1516	Montane_Cloud_Forest	Rainy
CT-075	Traditional_Coffee	CP-0004	T1P3	29	April	2017	Scarabaeidae	Scarabaeinae	Onthophagini	Onthophagina	Onthophagus	Onthophagus_nepetensis	11	B. Obando & J. YÌÁnez	J. YÌÁnez	Pichincha	D.M. Quito	Tandayapa	758669	2100	1516	Montane_Cloud_Forest	Rainy
CT-076	Traditional_Coffee	CP-0004	T2P3	29	April	2017	Scarabaeidae	Scarabaeinae	Onthophagini	Onthophagina	Onthophagus	Onthophagus_nepetensis	27	B. Obando & J. YÌÁnez	J. YÌÁnez	Pichincha	D.M. Quito	Tandayapa	758669	2100	1516	Montane_Cloud_Forest	Rainy
CT-077	Traditional_Coffee	CP-0004	T3P3	29	April	2017	Scarabaeidae	Scarabaeinae	Onthophagini	Onthophagina	Onthophagus	Onthophagus_nepetensis	13	B. Obando & J. YÌÁnez	J. YÌÁnez	Pichincha	D.M. Quito	Tandayapa	758669	2100	1516	Montane_Cloud_Forest	Rainy
CT-078	Traditional_Coffee	CP-0004	T4P3	29	April	2017	Scarabaeidae	Scarabaeinae	Onthophagini	Onthophagina	Onthophagus	Onthophagus_nepetensis	2	B. Obando & J. YÌÁnez	J. YÌÁnez	Pichincha	D.M. Quito	Tandayapa	758669	2100	1516	Montane_Cloud_Forest	Rainy
CT-079	Traditional_Coffee	CP-0004	T5P3	29	April	2017	Scarabaeidae	Scarabaeinae	Onthophagini	Onthophagina	Onthophagus	Onthophagus_nepetensis	5	B. Obando & J. YÌÁnez	J. YÌÁnez	Pichincha	D.M. Quito	Tandayapa	758669	2100	1516	Montane_Cloud_Forest	Rainy
CT-080	Traditional_Coffee	CP-0004	T6P3	29	April	2017	Scarabaeidae	Scarabaeinae	Onthophagini	Onthophagina	Onthophagus	Onthophagus_nepetensis	20	B. Obando & J. YÌÁnez	J. YÌÁnez	Pichincha	D.M. Quito	Tandayapa	758669	2100	1516	Montane_Cloud_Forest	Rainy
CT-081	Traditional_Coffee	CP-0004	T7P3	29	April	2017	Scarabaeidae	Scarabaeinae	Onthophagini	Onthophagina	Onthophagus	Onthophagus_nepetensis	13	B. Obando & J. YÌÁnez	J. YÌÁnez	Pichincha	D.M. Quito	Tandayapa	758669	2100	1516	Montane_Cloud_Forest	Rainy
CT-082	Traditional_Coffee	CP-0004	T8P3	29	April	2017	Scarabaeidae	Scarabaeinae	Onthophagini	Onthophagina	Onthophagus	Onthophagus_nepetensis	5	B. Obando & J. YÌÁnez	J. YÌÁnez	Pichincha	D.M. Quito	Tandayapa	758669	2100	1516	Montane_Cloud_Forest	Rainy
CT-083	Traditional_Coffee	CP-0004	T9P3	29	April	2017	Scarabaeidae	Scarabaeinae	Onthophagini	Onthophagina	Onthophagus	Onthophagus_nepetensis	24	B. Obando & J. YÌÁnez	J. YÌÁnez	Pichincha	D.M. Quito	Tandayapa	758669	2100	1516	Montane_Cloud_Forest	Rainy
CT-084	Traditional_Coffee	CP-0004	T2P1	29	April	2017	Scarabaeidae	Scarabaeinae	Onthophagini	Onthophagina	Onthophagus	Onthophagus_sp4	1	B. Obando & J. YÌÁnez	J. YÌÁnez	Pichincha	D.M. Quito	Tandayapa	758669	2100	1516	Montane_Cloud_Forest	Rainy
CT-085	Traditional_Coffee	CP-0004	T3P1	29	April	2017	Scarabaeidae	Scarabaeinae	Onthophagini	Onthophagina	Onthophagus	Onthophagus_sp4	1	B. Obando & J. YÌÁnez	J. YÌÁnez	Pichincha	D.M. Quito	Tandayapa	758669	2100	1516	Montane_Cloud_Forest	Rainy
CT-086	Traditional_Coffee	CP-0004	T6P1	29	April	2017	Scarabaeidae	Scarabaeinae	Onthophagini	Onthophagina	Onthophagus	Onthophagus_sp4	2	B. Obando & J. YÌÁnez	J. YÌÁnez	Pichincha	D.M. Quito	Tandayapa	758669	2100	1516	Montane_Cloud_Forest	Rainy
CT-087	Traditional_Coffee	CP-0004	T8P1	29	April	2017	Scarabaeidae	Scarabaeinae	Onthophagini	Onthophagina	Onthophagus	Onthophagus_sp4	1	B. Obando & J. YÌÁnez	J. YÌÁnez	Pichincha	D.M. Quito	Tandayapa	758669	2100	1516	Montane_Cloud_Forest	Rainy
CT-088	Traditional_Coffee	CP-0004	T9P1	29	April	2017	Scarabaeidae	Scarabaeinae	Onthophagini	Onthophagina	Onthophagus	Onthophagus_sp4	1	B. Obando & J. YÌÁnez	J. YÌÁnez	Pichincha	D.M. Quito	Tandayapa	758669	2100	1516	Montane_Cloud_Forest	Rainy
CT-089	Traditional_Coffee	CP-0004	T1P2	29	April	2017	Scarabaeidae	Scarabaeinae	Onthophagini	Onthophagina	Onthophagus	Onthophagus_sp4	1	B. Obando & J. YÌÁnez	J. YÌÁnez	Pichincha	D.M. Quito	Tandayapa	758669	2100	1516	Montane_Cloud_Forest	Rainy
CT-090	Traditional_Coffee	CP-0004	T4P2	29	April	2017	Scarabaeidae	Scarabaeinae	Onthophagini	Onthophagina	Onthophagus	Onthophagus_sp4	2	B. Obando & J. YÌÁnez	J. YÌÁnez	Pichincha	D.M. Quito	Tandayapa	758669	2100	1516	Montane_Cloud_Forest	Rainy
CT-091	Traditional_Coffee	CP-0004	T6P2	29	April	2017	Scarabaeidae	Scarabaeinae	Onthophagini	Onthophagina	Onthophagus	Onthophagus_sp4	2	B. Obando & J. YÌÁnez	J. YÌÁnez	Pichincha	D.M. Quito	Tandayapa	758669	2100	1516	Montane_Cloud_Forest	Rainy
CT-092	Traditional_Coffee	CP-0004	T7P2	29	April	2017	Scarabaeidae	Scarabaeinae	Onthophagini	Onthophagina	Onthophagus	Onthophagus_sp4	2	B. Obando & J. YÌÁnez	J. YÌÁnez	Pichincha	D.M. Quito	Tandayapa	758669	2100	1516	Montane_Cloud_Forest	Rainy
CT-093	Traditional_Coffee	CP-0004	T8P2	29	April	2017	Scarabaeidae	Scarabaeinae	Onthophagini	Onthophagina	Onthophagus	Onthophagus_sp4	1	B. Obando & J. YÌÁnez	J. YÌÁnez	Pichincha	D.M. Quito	Tandayapa	758669	2100	1516	Montane_Cloud_Forest	Rainy
CT-094	Traditional_Coffee	CP-0004	T2P3	29	April	2017	Scarabaeidae	Scarabaeinae	Onthophagini	Onthophagina	Onthophagus	Onthophagus_sp4	1	B. Obando & J. YÌÁnez	J. YÌÁnez	Pichincha	D.M. Quito	Tandayapa	758669	2100	1516	Montane_Cloud_Forest	Rainy
CT-095	Traditional_Coffee	CP-0004	T3P3	29	April	2017	Scarabaeidae	Scarabaeinae	Onthophagini	Onthophagina	Onthophagus	Onthophagus_sp4	1	B. Obando & J. YÌÁnez	J. YÌÁnez	Pichincha	D.M. Quito	Tandayapa	758669	2100	1516	Montane_Cloud_Forest	Rainy
CT-096	Traditional_Coffee	CP-0004	T6P3	29	April	2017	Scarabaeidae	Scarabaeinae	Onthophagini	Onthophagina	Onthophagus	Onthophagus_sp4	1	B. Obando & J. YÌÁnez	J. YÌÁnez	Pichincha	D.M. Quito	Tandayapa	758669	2100	1516	Montane_Cloud_Forest	Rainy
CT-097	Traditional_Coffee	CP-0004	T8P3	29	April	2017	Scarabaeidae	Scarabaeinae	Onthophagini	Onthophagina	Onthophagus	Onthophagus_sp4	1	B. Obando & J. YÌÁnez	J. YÌÁnez	Pichincha	D.M. Quito	Tandayapa	758669	2100	1516	Montane_Cloud_Forest	Rainy
CT-098	Traditional_Coffee	CP-0004	T3P1	29	April	2017	Scarabaeidae	Scarabaeinae	Phanaeinini	Phanaeina	Oxysternon	Oxysternon_conspicillatum	1	B. Obando & J. YÌÁnez	J. YÌÁnez	Pichincha	D.M. Quito	Tandayapa	758669	2100	1516	Montane_Cloud_Forest	Rainy
CT-099	Traditional_Coffee	CP-0004	T7P1	29	April	2017	Scarabaeidae	Scarabaeinae	Phanaeinini	Phanaeina	Oxysternon	Oxysternon_conspicillatum	1	B. Obando & J. YÌÁnez	J. YÌÁnez	Pichincha	D.M. Quito	Tandayapa	758669	2100	1516	Montane_Cloud_Forest	Rainy
CT-100	Traditional_Coffee	CP-0004	T4P2	29	April	2017	Scarabaeidae	Scarabaeinae	Phanaeinini	Phanaeina	Oxysternon	Oxysternon_conspicillatum	1	B. Obando & J. YÌÁnez	J. YÌÁnez	Pichincha	D.M. Quito	Tandayapa	758669	2100	1516	Montane_Cloud_Forest	Rainy
CM-001	Agroecological_Cacao	CP-0005	T6P3	7	April	2017	Scarabaeidae	Scarabaeinae	Canthonini	Canthonina	Deltochilum	Deltochilum_loperae	1	B. Obando & J. YÌÁnez	J. YÌÁnez	Pichincha	D.M. Quito	Mashpishungo	732566.43	20351.82	633	Evergreen_Foothill_Forest	Rainy
CM-002	Agroecological_Cacao	CP-0005	T6P1	7	April	2017	Scarabaeidae	Scarabaeinae	Canthonini	Canthonina	Deltochilum	Deltochilum_parile	1	B. Obando & J. YÌÁnez	J. YÌÁnez	Pichincha	D.M. Quito	Mashpishungo	732566.43	20351.82	633	Evergreen_Foothill_Forest	Rainy
CM-004	Agroecological_Cacao	CP-0005	T8P1	7	April	2017	Scarabaeidae	Scarabaeinae	Canthonini	Canthonina	Deltochilum	Deltochilum_parile	1	B. Obando & J. YÌÁnez	J. YÌÁnez	Pichincha	D.M. Quito	Mashpishungo	732566.43	20351.82	633	Evergreen_Foothill_Forest	Rainy
CM-007	Agroecological_Cacao	CP-0005	T2P2	7	April	2017	Scarabaeidae	Scarabaeinae	Canthonini	Canthonina	Deltochilum	Deltochilum_parile	1	B. Obando & J. YÌÁnez	J. YÌÁnez	Pichincha	D.M. Quito	Mashpishungo	732566.43	20351.82	633	Evergreen_Foothill_Forest	Rainy
CM-009	Agroecological_Cacao	CP-0005	T4P2	7	April	2017	Scarabaeidae	Scarabaeinae	Canthonini	Canthonina	Deltochilum	Deltochilum_parile	1	B. Obando & J. YÌÁnez	J. YÌÁnez	Pichincha	D.M. Quito	Mashpishungo	732566.43	20351.82	633	Evergreen_Foothill_Forest	Rainy
CM-012	Agroecological_Cacao	CP-0005	T7P2	7	April	2017	Scarabaeidae	Scarabaeinae	Canthonini	Canthonina	Deltochilum	Deltochilum_parile	1	B. Obando & J. YÌÁnez	J. YÌÁnez	Pichincha	D.M. Quito	Mashpishungo	732566.43	20351.82	633	Evergreen_Foothill_Forest	Rainy
CM-018	Agroecological_Cacao	CP-0005	T4P3	7	April	2017	Scarabaeidae	Scarabaeinae	Canthonini	Canthonina	Deltochilum	Deltochilum_parile	1	B. Obando & J. YÌÁnez	J. YÌÁnez	Pichincha	D.M. Quito	Mashpishungo	732566.43	20351.82	633	Evergreen_Foothill_Forest	Rainy
CM-019	Agroecological_Cacao	CP-0005	T2P3	7	April	2017	Scarabaeidae	Scarabaeinae	Canthonini	Canthonina	Canthon	Canthon_delicatulus	1	B. Obando & J. YÌÁnez	J. YÌÁnez	Pichincha	D.M. Quito	Mashpishungo	732566.43	20351.82	633	Evergreen_Foothill_Forest	Rainy
CM-020	Agroecological_Cacao	CP-0005	T6P3	7	April	2017	Scarabaeidae	Scarabaeinae	Canthonini	Canthonina	Canthon	Canthon_delicatulus	1	B. Obando & J. YÌÁnez	J. YÌÁnez	Pichincha	D.M. Quito	Mashpishungo	732566.43	20351.82	633	Evergreen_Foothill_Forest	Rainy
CM-021	Agroecological_Cacao	CP-0005	T5P1	7	April	2017	Scarabaeidae	Scarabaeinae	Canthonini	Canthonina	Scybalocanthon	Scybalocanthon_trimaculatus	1	B. Obando & J. YÌÁnez	J. YÌÁnez	Pichincha	D.M. Quito	Mashpishungo	732566.43	20351.82	633	Evergreen_Foothill_Forest	Rainy
CM-022	Agroecological_Cacao	CP-0005	T1P1	7	April	2017	Scarabaeidae	Scarabaeinae	Dichotomini	Dichotomina	Dichotomius	Dichotomius_fortepunctatus	16	B. Obando & J. YÌÁnez	J. YÌÁnez	Pichincha	D.M. Quito	Mashpishungo	732566.43	20351.82	633	Evergreen_Foothill_Forest	Rainy
CM-023	Agroecological_Cacao	CP-0005	T2P1	7	April	2017	Scarabaeidae	Scarabaeinae	Dichotomini	Dichotomina	Dichotomius	Dichotomius_fortepunctatus	5	B. Obando & J. YÌÁnez	J. YÌÁnez	Pichincha	D.M. Quito	Mashpishungo	732566.43	20351.82	633	Evergreen_Foothill_Forest	Rainy
CM-024	Agroecological_Cacao	CP-0005	T3P1	7	April	2017	Scarabaeidae	Scarabaeinae	Dichotomini	Dichotomina	Dichotomius	Dichotomius_fortepunctatus	4	B. Obando & J. YÌÁnez	J. YÌÁnez	Pichincha	D.M. Quito	Mashpishungo	732566.43	20351.82	633	Evergreen_Foothill_Forest	Rainy
CM-025	Agroecological_Cacao	CP-0005	T4P1	7	April	2017	Scarabaeidae	Scarabaeinae	Dichotomini	Dichotomina	Dichotomius	Dichotomius_fortepunctatus	1	B. Obando & J. YÌÁnez	J. YÌÁnez	Pichincha	D.M. Quito	Mashpishungo	732566.43	20351.82	633	Evergreen_Foothill_Forest	Rainy
CM-026	Agroecological_Cacao	CP-0005	T5P1	7	April	2017	Scarabaeidae	Scarabaeinae	Dichotomini	Dichotomina	Dichotomius	Dichotomius_fortepunctatus	10	B. Obando & J. YÌÁnez	J. YÌÁnez	Pichincha	D.M. Quito	Mashpishungo	732566.43	20351.82	633	Evergreen_Foothill_Forest	Rainy
CM-027	Agroecological_Cacao	CP-0005	T6P1	7	April	2017	Scarabaeidae	Scarabaeinae	Dichotomini	Dichotomina	Dichotomius	Dichotomius_fortepunctatus	2	B. Obando & J. YÌÁnez	J. YÌÁnez	Pichincha	D.M. Quito	Mashpishungo	732566.43	20351.82	633	Evergreen_Foothill_Forest	Rainy
CM-030	Agroecological_Cacao	CP-0005	T9P1	7	April	2017	Scarabaeidae	Scarabaeinae	Dichotomini	Dichotomina	Dichotomius	Dichotomius_fortepunctatus	1	B. Obando & J. YÌÁnez	J. YÌÁnez	Pichincha	D.M. Quito	Mashpishungo	732566.43	20351.82	633	Evergreen_Foothill_Forest	Rainy
CM-031	Agroecological_Cacao	CP-0005	T1P2	7	April	2017	Scarabaeidae	Scarabaeinae	Dichotomini	Dichotomina	Dichotomius	Dichotomius_fortepunctatus	1	B. Obando & J. YÌÁnez	J. YÌÁnez	Pichincha	D.M. Quito	Mashpishungo	732566.43	20351.82	633	Evergreen_Foothill_Forest	Rainy
CM-032	Agroecological_Cacao	CP-0005	T2P2	7	April	2017	Scarabaeidae	Scarabaeinae	Dichotomini	Dichotomina	Dichotomius	Dichotomius_fortepunctatus	1	B. Obando & J. YÌÁnez	J. YÌÁnez	Pichincha	D.M. Quito	Mashpishungo	732566.43	20351.82	633	Evergreen_Foothill_Forest	Rainy
CM-036	Agroecological_Cacao	CP-0005	T6P2	7	April	2017	Scarabaeidae	Scarabaeinae	Dichotomini	Dichotomina	Dichotomius	Dichotomius_fortepunctatus	1	B. Obando & J. YÌÁnez	J. YÌÁnez	Pichincha	D.M. Quito	Mashpishungo	732566.43	20351.82	633	Evergreen_Foothill_Forest	Rainy
CM-038	Agroecological_Cacao	CP-0005	T8P2	7	April	2017	Scarabaeidae	Scarabaeinae	Dichotomini	Dichotomina	Dichotomius	Dichotomius_fortepunctatus	1	B. Obando & J. YÌÁnez	J. YÌÁnez	Pichincha	D.M. Quito	Mashpishungo	732566.43	20351.82	633	Evergreen_Foothill_Forest	Rainy
CM-042	Agroecological_Cacao	CP-0005	T3P3	7	April	2017	Scarabaeidae	Scarabaeinae	Dichotomini	Dichotomina	Dichotomius	Dichotomius_fortepunctatus	1	B. Obando & J. YÌÁnez	J. YÌÁnez	Pichincha	D.M. Quito	Mashpishungo	732566.43	20351.82	633	Evergreen_Foothill_Forest	Rainy
CM-045	Agroecological_Cacao	CP-0005	T6P3	7	April	2017	Scarabaeidae	Scarabaeinae	Dichotomini	Dichotomina	Dichotomius	Dichotomius_fortepunctatus	1	B. Obando & J. YÌÁnez	J. YÌÁnez	Pichincha	D.M. Quito	Mashpishungo	732566.43	20351.82	633	Evergreen_Foothill_Forest	Rainy
CM-047	Agroecological_Cacao	CP-0005	T8P3	7	April	2017	Scarabaeidae	Scarabaeinae	Dichotomini	Dichotomina	Dichotomius	Dichotomius_fortepunctatus	1	B. Obando & J. YÌÁnez	J. YÌÁnez	Pichincha	D.M. Quito	Mashpishungo	732566.43	20351.82	633	Evergreen_Foothill_Forest	Rainy
CM-048	Agroecological_Cacao	CP-0005	T1P1	7	April	2017	Scarabaeidae	Scarabaeinae	Dichotomini	Dichotomina	Dichotomius	Dichotomius_divergens	4	B. Obando & J. YÌÁnez	J. YÌÁnez	Pichincha	D.M. Quito	Mashpishungo	732566.43	20351.82	633	Evergreen_Foothill_Forest	Rainy
CM-049	Agroecological_Cacao	CP-0005	T2P1	7	April	2017	Scarabaeidae	Scarabaeinae	Dichotomini	Dichotomina	Dichotomius	Dichotomius_divergens	2	B. Obando & J. YÌÁnez	J. YÌÁnez	Pichincha	D.M. Quito	Mashpishungo	732566.43	20351.82	633	Evergreen_Foothill_Forest	Rainy
CM-050	Agroecological_Cacao	CP-0005	T3P1	7	April	2017	Scarabaeidae	Scarabaeinae	Dichotomini	Dichotomina	Dichotomius	Dichotomius_divergens	3	B. Obando & J. YÌÁnez	J. YÌÁnez	Pichincha	D.M. Quito	Mashpishungo	732566.43	20351.82	633	Evergreen_Foothill_Forest	Rainy
CM-051	Agroecological_Cacao	CP-0005	T5P1	7	April	2017	Scarabaeidae	Scarabaeinae	Dichotomini	Dichotomina	Dichotomius	Dichotomius_divergens	2	B. Obando & J. YÌÁnez	J. YÌÁnez	Pichincha	D.M. Quito	Mashpishungo	732566.43	20351.82	633	Evergreen_Foothill_Forest	Rainy
CM-052	Agroecological_Cacao	CP-0005	T6P1	7	April	2017	Scarabaeidae	Scarabaeinae	Dichotomini	Dichotomina	Dichotomius	Dichotomius_divergens	3	B. Obando & J. YÌÁnez	J. YÌÁnez	Pichincha	D.M. Quito	Mashpishungo	732566.43	20351.82	633	Evergreen_Foothill_Forest	Rainy
CM-053	Agroecological_Cacao	CP-0005	T8P1	7	April	2017	Scarabaeidae	Scarabaeinae	Dichotomini	Dichotomina	Dichotomius	Dichotomius_divergens	1	B. Obando & J. YÌÁnez	J. YÌÁnez	Pichincha	D.M. Quito	Mashpishungo	732566.43	20351.82	633	Evergreen_Foothill_Forest	Rainy
CM-054	Agroecological_Cacao	CP-0005	T9P1	7	April	2017	Scarabaeidae	Scarabaeinae	Dichotomini	Dichotomina	Dichotomius	Dichotomius_divergens	2	B. Obando & J. YÌÁnez	J. YÌÁnez	Pichincha	D.M. Quito	Mashpishungo	732566.43	20351.82	633	Evergreen_Foothill_Forest	Rainy
CM-055	Agroecological_Cacao	CP-0005	T1P2	7	April	2017	Scarabaeidae	Scarabaeinae	Dichotomini	Dichotomina	Dichotomius	Dichotomius_divergens	4	B. Obando & J. YÌÁnez	J. YÌÁnez	Pichincha	D.M. Quito	Mashpishungo	732566.43	20351.82	633	Evergreen_Foothill_Forest	Rainy
CM-056	Agroecological_Cacao	CP-0005	T2P2	7	April	2017	Scarabaeidae	Scarabaeinae	Dichotomini	Dichotomina	Dichotomius	Dichotomius_divergens	2	B. Obando & J. YÌÁnez	J. YÌÁnez	Pichincha	D.M. Quito	Mashpishungo	732566.43	20351.82	633	Evergreen_Foothill_Forest	Rainy
CM-057	Agroecological_Cacao	CP-0005	T3P2	7	April	2017	Scarabaeidae	Scarabaeinae	Dichotomini	Dichotomina	Dichotomius	Dichotomius_divergens	1	B. Obando & J. YÌÁnez	J. YÌÁnez	Pichincha	D.M. Quito	Mashpishungo	732566.43	20351.82	633	Evergreen_Foothill_Forest	Rainy
CM-058	Agroecological_Cacao	CP-0005	T4P2	7	April	2017	Scarabaeidae	Scarabaeinae	Dichotomini	Dichotomina	Dichotomius	Dichotomius_divergens	1	B. Obando & J. YÌÁnez	J. YÌÁnez	Pichincha	D.M. Quito	Mashpishungo	732566.43	20351.82	633	Evergreen_Foothill_Forest	Rainy
CM-059	Agroecological_Cacao	CP-0005	T5P2	7	April	2017	Scarabaeidae	Scarabaeinae	Dichotomini	Dichotomina	Dichotomius	Dichotomius_divergens	1	B. Obando & J. YÌÁnez	J. YÌÁnez	Pichincha	D.M. Quito	Mashpishungo	732566.43	20351.82	633	Evergreen_Foothill_Forest	Rainy
CM-060	Agroecological_Cacao	CP-0005	T6P2	7	April	2017	Scarabaeidae	Scarabaeinae	Dichotomini	Dichotomina	Dichotomius	Dichotomius_divergens	1	B. Obando & J. YÌÁnez	J. YÌÁnez	Pichincha	D.M. Quito	Mashpishungo	732566.43	20351.82	633	Evergreen_Foothill_Forest	Rainy
CM-061	Agroecological_Cacao	CP-0005	T7P2	7	April	2017	Scarabaeidae	Scarabaeinae	Dichotomini	Dichotomina	Dichotomius	Dichotomius_divergens	5	B. Obando & J. YÌÁnez	J. YÌÁnez	Pichincha	D.M. Quito	Mashpishungo	732566.43	20351.82	633	Evergreen_Foothill_Forest	Rainy
CM-062	Agroecological_Cacao	CP-0005	T8P2	7	April	2017	Scarabaeidae	Scarabaeinae	Dichotomini	Dichotomina	Dichotomius	Dichotomius_divergens	1	B. Obando & J. YÌÁnez	J. YÌÁnez	Pichincha	D.M. Quito	Mashpishungo	732566.43	20351.82	633	Evergreen_Foothill_Forest	Rainy
CM-063	Agroecological_Cacao	CP-0005	T2P3	7	April	2017	Scarabaeidae	Scarabaeinae	Dichotomini	Dichotomina	Dichotomius	Dichotomius_divergens	1	B. Obando & J. YÌÁnez	J. YÌÁnez	Pichincha	D.M. Quito	Mashpishungo	732566.43	20351.82	633	Evergreen_Foothill_Forest	Rainy
CM-064	Agroecological_Cacao	CP-0005	T3P3	7	April	2017	Scarabaeidae	Scarabaeinae	Dichotomini	Dichotomina	Dichotomius	Dichotomius_divergens	2	B. Obando & J. YÌÁnez	J. YÌÁnez	Pichincha	D.M. Quito	Mashpishungo	732566.43	20351.82	633	Evergreen_Foothill_Forest	Rainy
CM-065	Agroecological_Cacao	CP-0005	T4P3	7	April	2017	Scarabaeidae	Scarabaeinae	Dichotomini	Dichotomina	Dichotomius	Dichotomius_divergens	3	B. Obando & J. YÌÁnez	J. YÌÁnez	Pichincha	D.M. Quito	Mashpishungo	732566.43	20351.82	633	Evergreen_Foothill_Forest	Rainy
CM-066	Agroecological_Cacao	CP-0005	T5P3	7	April	2017	Scarabaeidae	Scarabaeinae	Dichotomini	Dichotomina	Dichotomius	Dichotomius_divergens	1	B. Obando & J. YÌÁnez	J. YÌÁnez	Pichincha	D.M. Quito	Mashpishungo	732566.43	20351.82	633	Evergreen_Foothill_Forest	Rainy
CM-067	Agroecological_Cacao	CP-0005	T7P3	7	April	2017	Scarabaeidae	Scarabaeinae	Dichotomini	Dichotomina	Dichotomius	Dichotomius_divergens	1	B. Obando & J. YÌÁnez	J. YÌÁnez	Pichincha	D.M. Quito	Mashpishungo	732566.43	20351.82	633	Evergreen_Foothill_Forest	Rainy
CM-068	Agroecological_Cacao	CP-0005	T9P3	7	April	2017	Scarabaeidae	Scarabaeinae	Dichotomini	Dichotomina	Dichotomius	Dichotomius_divergens	1	B. Obando & J. YÌÁnez	J. YÌÁnez	Pichincha	D.M. Quito	Mashpishungo	732566.43	20351.82	633	Evergreen_Foothill_Forest	Rainy
CM-069	Agroecological_Cacao	CP-0005	T3P1	7	April	2017	Scarabaeidae	Scarabaeinae	Dichotomini	Dichotomina	Canthidium	Canthidium_splendidum	1	B. Obando & J. YÌÁnez	J. YÌÁnez	Pichincha	D.M. Quito	Mashpishungo	732566.43	20351.82	633	Evergreen_Foothill_Forest	Rainy
CM-070	Agroecological_Cacao	CP-0005	T6P2	7	April	2017	Scarabaeidae	Scarabaeinae	Dichotomini	Dichotomina	Canthidium	Canthidium_splendidum	1	B. Obando & J. YÌÁnez	J. YÌÁnez	Pichincha	D.M. Quito	Mashpishungo	732566.43	20351.82	633	Evergreen_Foothill_Forest	Rainy
CM-071	Agroecological_Cacao	CP-0005	T9P2	7	April	2017	Scarabaeidae	Scarabaeinae	Dichotomini	Dichotomina	Canthidium	Canthidium_splendidum	1	B. Obando & J. YÌÁnez	J. YÌÁnez	Pichincha	D.M. Quito	Mashpishungo	732566.43	20351.82	633	Evergreen_Foothill_Forest	Rainy
CM-072	Agroecological_Cacao	CP-0005	T2P3	7	April	2017	Scarabaeidae	Scarabaeinae	Dichotomini	Dichotomina	Canthidium	Canthidium_splendidum	1	B. Obando & J. YÌÁnez	J. YÌÁnez	Pichincha	D.M. Quito	Mashpishungo	732566.43	20351.82	633	Evergreen_Foothill_Forest	Rainy
CM-073	Agroecological_Cacao	CP-0005	T1P3	7	April	2017	Scarabaeidae	Scarabaeinae	Dichotomini	Dichotomina	Canthidium	Canthidium aurifex	1	B. Obando & J. YÌÁnez	J. YÌÁnez	Pichincha	D.M. Quito	Mashpishungo	732566.43	20351.82	633	Evergreen_Foothill_Forest	Rainy
CM-074	Agroecological_Cacao	CP-0005	T2P1	7	April	2017	Scarabaeidae	Scarabaeinae	Dichotomini	Dichotomina	Ontherus	Ontherus_trituberculatus	1	B. Obando & J. YÌÁnez	J. YÌÁnez	Pichincha	D.M. Quito	Mashpishungo	732566.43	20351.82	633	Evergreen_Foothill_Forest	Rainy
CM-075	Agroecological_Cacao	CP-0005	T2P1	7	April	2017	Scarabaeidae	Scarabaeinae	Onthophagini	Onthophagina	Onthophagus	Onthophagus_sp4	1	B. Obando & J. YÌÁnez	J. YÌÁnez	Pichincha	D.M. Quito	Mashpishungo	732566.43	20351.82	633	Evergreen_Foothill_Forest	Rainy
CM-076	Agroecological_Cacao	CP-0005	T4P2	7	April	2017	Scarabaeidae	Scarabaeinae	Onthophagini	Onthophagina	Onthophagus	Onthophagus_sp4	1	B. Obando & J. YÌÁnez	J. YÌÁnez	Pichincha	D.M. Quito	Mashpishungo	732566.43	20351.82	633	Evergreen_Foothill_Forest	Rainy
CM-077	Agroecological_Cacao	CP-0005	T8P3	7	April	2017	Scarabaeidae	Scarabaeinae	Onthophagini	Onthophagina	Onthophagus	Onthophagus_sp4	1	B. Obando & J. YÌÁnez	J. YÌÁnez	Pichincha	D.M. Quito	Mashpishungo	732566.43	20351.82	633	Evergreen_Foothill_Forest	Rainy
CM-078	Agroecological_Cacao	CP-0005	T9P1	7	April	2017	Scarabaeidae	Scarabaeinae	Onthophagini	Onthophagina	Onthophagus	Onthophagus_acuminatus	1	B. Obando & J. YÌÁnez	J. YÌÁnez	Pichincha	D.M. Quito	Mashpishungo	732566.43	20351.82	633	Evergreen_Foothill_Forest	Rainy
CM-079	Agroecological_Cacao	CP-0005	T3P2	7	April	2017	Scarabaeidae	Scarabaeinae	Onthophagini	Onthophagina	Onthophagus	Onthophagus_acuminatus	1	B. Obando & J. YÌÁnez	J. YÌÁnez	Pichincha	D.M. Quito	Mashpishungo	732566.43	20351.82	633	Evergreen_Foothill_Forest	Rainy
CM-080	Agroecological_Cacao	CP-0005	T4P2	7	April	2017	Scarabaeidae	Scarabaeinae	Onthophagini	Onthophagina	Onthophagus	Onthophagus_acuminatus	1	B. Obando & J. YÌÁnez	J. YÌÁnez	Pichincha	D.M. Quito	Mashpishungo	732566.43	20351.82	633	Evergreen_Foothill_Forest	Rainy
CM-081	Agroecological_Cacao	CP-0005	T8P2	7	April	2017	Scarabaeidae	Scarabaeinae	Onthophagini	Onthophagina	Onthophagus	Onthophagus_acuminatus	1	B. Obando & J. YÌÁnez	J. YÌÁnez	Pichincha	D.M. Quito	Mashpishungo	732566.43	20351.82	633	Evergreen_Foothill_Forest	Rainy
CM-082	Agroecological_Cacao	CP-0005	T9P2	7	April	2017	Scarabaeidae	Scarabaeinae	Onthophagini	Onthophagina	Onthophagus	Onthophagus_acuminatus	1	B. Obando & J. YÌÁnez	J. YÌÁnez	Pichincha	D.M. Quito	Mashpishungo	732566.43	20351.82	633	Evergreen_Foothill_Forest	Rainy
CM-083	Agroecological_Cacao	CP-0005	T2P3	7	April	2017	Scarabaeidae	Scarabaeinae	Onthophagini	Onthophagina	Onthophagus	Onthophagus_acuminatus	1	B. Obando & J. YÌÁnez	J. YÌÁnez	Pichincha	D.M. Quito	Mashpishungo	732566.43	20351.82	633	Evergreen_Foothill_Forest	Rainy
CM-084	Agroecological_Cacao	CP-0005	T4P3	7	April	2017	Scarabaeidae	Scarabaeinae	Onthophagini	Onthophagina	Onthophagus	Onthophagus_acuminatus	3	B. Obando & J. YÌÁnez	J. YÌÁnez	Pichincha	D.M. Quito	Mashpishungo	732566.43	20351.82	633	Evergreen_Foothill_Forest	Rainy
CM-085	Agroecological_Cacao	CP-0005	T9P3	7	April	2017	Scarabaeidae	Scarabaeinae	Onthophagini	Onthophagina	Onthophagus	Onthophagus_acuminatus	2	B. Obando & J. YÌÁnez	J. YÌÁnez	Pichincha	D.M. Quito	Mashpishungo	732566.43	20351.82	633	Evergreen_Foothill_Forest	Rainy
CM-086	Agroecological_Cacao	CP-0005	T3P1	7	April	2017	Scarabaeidae	Scarabaeinae	Onthophagini	Onthophagina	Onthophagus	Onthophagus_lojanus	2	B. Obando & J. YÌÁnez	J. YÌÁnez	Pichincha	D.M. Quito	Mashpishungo	732566.43	20351.82	633	Evergreen_Foothill_Forest	Rainy
CM-087	Agroecological_Cacao	CP-0005	T4P1	7	April	2017	Scarabaeidae	Scarabaeinae	Onthophagini	Onthophagina	Onthophagus	Onthophagus_lojanus	3	B. Obando & J. YÌÁnez	J. YÌÁnez	Pichincha	D.M. Quito	Mashpishungo	732566.43	20351.82	633	Evergreen_Foothill_Forest	Rainy
CM-088	Agroecological_Cacao	CP-0005	T6P1	7	April	2017	Scarabaeidae	Scarabaeinae	Onthophagini	Onthophagina	Onthophagus	Onthophagus_lojanus	1	B. Obando & J. YÌÁnez	J. YÌÁnez	Pichincha	D.M. Quito	Mashpishungo	732566.43	20351.82	633	Evergreen_Foothill_Forest	Rainy
CM-089	Agroecological_Cacao	CP-0005	T8P1	7	April	2017	Scarabaeidae	Scarabaeinae	Onthophagini	Onthophagina	Onthophagus	Onthophagus_lojanus	3	B. Obando & J. YÌÁnez	J. YÌÁnez	Pichincha	D.M. Quito	Mashpishungo	732566.43	20351.82	633	Evergreen_Foothill_Forest	Rainy
CM-090	Agroecological_Cacao	CP-0005	T9P1	7	April	2017	Scarabaeidae	Scarabaeinae	Onthophagini	Onthophagina	Onthophagus	Onthophagus_lojanus	3	B. Obando & J. YÌÁnez	J. YÌÁnez	Pichincha	D.M. Quito	Mashpishungo	732566.43	20351.82	633	Evergreen_Foothill_Forest	Rainy
CM-091	Agroecological_Cacao	CP-0005	T1P2	7	April	2017	Scarabaeidae	Scarabaeinae	Onthophagini	Onthophagina	Onthophagus	Onthophagus_lojanus	3	B. Obando & J. YÌÁnez	J. YÌÁnez	Pichincha	D.M. Quito	Mashpishungo	732566.43	20351.82	633	Evergreen_Foothill_Forest	Rainy
CM-092	Agroecological_Cacao	CP-0005	T3P2	7	April	2017	Scarabaeidae	Scarabaeinae	Onthophagini	Onthophagina	Onthophagus	Onthophagus_lojanus	7	B. Obando & J. YÌÁnez	J. YÌÁnez	Pichincha	D.M. Quito	Mashpishungo	732566.43	20351.82	633	Evergreen_Foothill_Forest	Rainy
CM-093	Agroecological_Cacao	CP-0005	T4P2	7	April	2017	Scarabaeidae	Scarabaeinae	Onthophagini	Onthophagina	Onthophagus	Onthophagus_lojanus	3	B. Obando & J. YÌÁnez	J. YÌÁnez	Pichincha	D.M. Quito	Mashpishungo	732566.43	20351.82	633	Evergreen_Foothill_Forest	Rainy
CM-094	Agroecological_Cacao	CP-0005	T5P2	7	April	2017	Scarabaeidae	Scarabaeinae	Onthophagini	Onthophagina	Onthophagus	Onthophagus_lojanus	9	B. Obando & J. YÌÁnez	J. YÌÁnez	Pichincha	D.M. Quito	Mashpishungo	732566.43	20351.82	633	Evergreen_Foothill_Forest	Rainy
CM-095	Agroecological_Cacao	CP-0005	T6P2	7	April	2017	Scarabaeidae	Scarabaeinae	Onthophagini	Onthophagina	Onthophagus	Onthophagus_lojanus	2	B. Obando & J. YÌÁnez	J. YÌÁnez	Pichincha	D.M. Quito	Mashpishungo	732566.43	20351.82	633	Evergreen_Foothill_Forest	Rainy
CM-096	Agroecological_Cacao	CP-0005	T8P2	7	April	2017	Scarabaeidae	Scarabaeinae	Onthophagini	Onthophagina	Onthophagus	Onthophagus_lojanus	11	B. Obando & J. YÌÁnez	J. YÌÁnez	Pichincha	D.M. Quito	Mashpishungo	732566.43	20351.82	633	Evergreen_Foothill_Forest	Rainy
CM-097	Agroecological_Cacao	CP-0005	T9P2	7	April	2017	Scarabaeidae	Scarabaeinae	Onthophagini	Onthophagina	Onthophagus	Onthophagus_lojanus	1	B. Obando & J. YÌÁnez	J. YÌÁnez	Pichincha	D.M. Quito	Mashpishungo	732566.43	20351.82	633	Evergreen_Foothill_Forest	Rainy
CM-098	Agroecological_Cacao	CP-0005	T1P3	7	April	2017	Scarabaeidae	Scarabaeinae	Onthophagini	Onthophagina	Onthophagus	Onthophagus_lojanus	2	B. Obando & J. YÌÁnez	J. YÌÁnez	Pichincha	D.M. Quito	Mashpishungo	732566.43	20351.82	633	Evergreen_Foothill_Forest	Rainy
CM-099	Agroecological_Cacao	CP-0005	T2P3	7	April	2017	Scarabaeidae	Scarabaeinae	Onthophagini	Onthophagina	Onthophagus	Onthophagus_lojanus	1	B. Obando & J. YÌÁnez	J. YÌÁnez	Pichincha	D.M. Quito	Mashpishungo	732566.43	20351.82	633	Evergreen_Foothill_Forest	Rainy
CM-100	Agroecological_Cacao	CP-0005	T3P3	7	April	2017	Scarabaeidae	Scarabaeinae	Onthophagini	Onthophagina	Onthophagus	Onthophagus_lojanus	1	B. Obando & J. YÌÁnez	J. YÌÁnez	Pichincha	D.M. Quito	Mashpishungo	732566.43	20351.82	633	Evergreen_Foothill_Forest	Rainy
CM-101	Agroecological_Cacao	CP-0005	T4P3	7	April	2017	Scarabaeidae	Scarabaeinae	Onthophagini	Onthophagina	Onthophagus	Onthophagus_lojanus	1	B. Obando & J. YÌÁnez	J. YÌÁnez	Pichincha	D.M. Quito	Mashpishungo	732566.43	20351.82	633	Evergreen_Foothill_Forest	Rainy
CM-102	Agroecological_Cacao	CP-0005	T5P3	7	April	2017	Scarabaeidae	Scarabaeinae	Onthophagini	Onthophagina	Onthophagus	Onthophagus_lojanus	1	B. Obando & J. YÌÁnez	J. YÌÁnez	Pichincha	D.M. Quito	Mashpishungo	732566.43	20351.82	633	Evergreen_Foothill_Forest	Rainy
CM-103	Agroecological_Cacao	CP-0005	T6P3	7	April	2017	Scarabaeidae	Scarabaeinae	Onthophagini	Onthophagina	Onthophagus	Onthophagus_lojanus	3	B. Obando & J. YÌÁnez	J. YÌÁnez	Pichincha	D.M. Quito	Mashpishungo	732566.43	20351.82	633	Evergreen_Foothill_Forest	Rainy
CM-104	Agroecological_Cacao	CP-0005	T7P3	7	April	2017	Scarabaeidae	Scarabaeinae	Onthophagini	Onthophagina	Onthophagus	Onthophagus_lojanus	1	B. Obando & J. YÌÁnez	J. YÌÁnez	Pichincha	D.M. Quito	Mashpishungo	732566.43	20351.82	633	Evergreen_Foothill_Forest	Rainy
CM-105	Agroecological_Cacao	CP-0005	T8P3	7	April	2017	Scarabaeidae	Scarabaeinae	Onthophagini	Onthophagina	Onthophagus	Onthophagus_lojanus	2	B. Obando & J. YÌÁnez	J. YÌÁnez	Pichincha	D.M. Quito	Mashpishungo	732566.43	20351.82	633	Evergreen_Foothill_Forest	Rainy
CM-106	Agroecological_Cacao	CP-0005	T3P1	7	April	2017	Scarabaeidae	Scarabaeinae	Phanaeinini	Phanaeina	Oxysternon	Oxysternon_silenus	1	B. Obando & J. YÌÁnez	J. YÌÁnez	Pichincha	D.M. Quito	Mashpishungo	732566.43	20351.82	633	Evergreen_Foothill_Forest	Rainy
CM-107	Agroecological_Cacao	CP-0005	T6P1	7	April	2017	Scarabaeidae	Scarabaeinae	Phanaeinini	Phanaeina	Oxysternon	Oxysternon_silenus	1	B. Obando & J. YÌÁnez	J. YÌÁnez	Pichincha	D.M. Quito	Mashpishungo	732566.43	20351.82	633	Evergreen_Foothill_Forest	Rainy
CM-108	Agroecological_Cacao	CP-0005	T9P3	7	April	2017	Scarabaeidae	Scarabaeinae	Phanaeinini	Phanaeina	Oxysternon	Oxysternon_silenus	1	B. Obando & J. YÌÁnez	J. YÌÁnez	Pichincha	D.M. Quito	Mashpishungo	732566.43	20351.82	633	Evergreen_Foothill_Forest	Rainy
CM-109	Agroecological_Cacao	CP-0005	T7P3	7	April	2017	Scarabaeidae	Scarabaeinae	Phanaeinini	Phanaeina	Coprophanaeus	Coprophanaeus_conocephalus	1	B. Obando & J. YÌÁnez	J. YÌÁnez	Pichincha	D.M. Quito	Mashpishungo	732566.43	20351.82	633	Evergreen_Foothill_Forest	Rainy
CM-110	Agroecological_Cacao	CP-0005	T9P3	7	April	2017	Scarabaeidae	Scarabaeinae	Phanaeinini	Phanaeina	Coprophanaeus	Coprophanaeus_conocephalus	1	B. Obando & J. YÌÁnez	J. YÌÁnez	Pichincha	D.M. Quito	Mashpishungo	732566.43	20351.82	633	Evergreen_Foothill_Forest	Rainy
CM-111	Agroecological_Cacao	CP-0005	T3P1	7	April	2017	Scarabaeidae	Scarabaeinae	Phanaeinini	Phanaeina	Phanaeus	Phanaeus_pyrois	1	B. Obando & J. YÌÁnez	J. YÌÁnez	Pichincha	D.M. Quito	Mashpishungo	732566.43	20351.82	633	Evergreen_Foothill_Forest	Rainy
CM-112	Agroecological_Cacao	CP-0005	T5P1	7	April	2017	Scarabaeidae	Scarabaeinae	Phanaeinini	Phanaeina	Phanaeus	Phanaeus_pyrois	1	B. Obando & J. YÌÁnez	J. YÌÁnez	Pichincha	D.M. Quito	Mashpishungo	732566.43	20351.82	633	Evergreen_Foothill_Forest	Rainy
CM-113	Agroecological_Cacao	CP-0005	T1P2	7	April	2017	Scarabaeidae	Scarabaeinae	Phanaeinini	Phanaeina	Phanaeus	Phanaeus_pyrois	1	B. Obando & J. YÌÁnez	J. YÌÁnez	Pichincha	D.M. Quito	Mashpishungo	732566.43	20351.82	633	Evergreen_Foothill_Forest	Rainy
CM-114	Agroecological_Cacao	CP-0005	T4P2	7	April	2017	Scarabaeidae	Scarabaeinae	Phanaeinini	Phanaeina	Phanaeus	Phanaeus_pyrois	2	B. Obando & J. YÌÁnez	J. YÌÁnez	Pichincha	D.M. Quito	Mashpishungo	732566.43	20351.82	633	Evergreen_Foothill_Forest	Rainy
CM-115	Agroecological_Cacao	CP-0005	T6P2	7	April	2017	Scarabaeidae	Scarabaeinae	Phanaeinini	Phanaeina	Phanaeus	Phanaeus_pyrois	3	B. Obando & J. YÌÁnez	J. YÌÁnez	Pichincha	D.M. Quito	Mashpishungo	732566.43	20351.82	633	Evergreen_Foothill_Forest	Rainy
CM-116	Agroecological_Cacao	CP-0005	T4P3	7	April	2017	Scarabaeidae	Scarabaeinae	Phanaeinini	Phanaeina	Phanaeus	Phanaeus_pyrois	1	B. Obando & J. YÌÁnez	J. YÌÁnez	Pichincha	D.M. Quito	Mashpishungo	732566.43	20351.82	633	Evergreen_Foothill_Forest	Rainy
CB-001	Co_Forest	CP-0006	T1P1	29	April	2017	Scarabaeidae	Scarabaeinae	Canthonini	Canthonina	Deltochilum	Deltochilum_aff_batesi	1	B. Obando & J. YÌÁnez	J. YÌÁnez	Pichincha	D.M. Quito	Intillacta	753717	5470	1547	Montane_Cloud_Forest	Rainy
CB-002	Co_Forest	CP-0006	T5P1	29	April	2017	Scarabaeidae	Scarabaeinae	Canthonini	Canthonina	Deltochilum	Deltochilum_aff_batesi	1	B. Obando & J. YÌÁnez	J. YÌÁnez	Pichincha	D.M. Quito	Intillacta	753717	5470	1547	Montane_Cloud_Forest	Rainy
CB-003	Co_Forest	CP-0006	T4P2	29	April	2017	Scarabaeidae	Scarabaeinae	Canthonini	Canthonina	Deltochilum	Deltochilum_aff_batesi	1	B. Obando & J. YÌÁnez	J. YÌÁnez	Pichincha	D.M. Quito	Intillacta	753717	5470	1547	Montane_Cloud_Forest	Rainy
CB-004	Co_Forest	CP-0006	T9P3	29	April	2017	Scarabaeidae	Scarabaeinae	Canthonini	Canthonina	Deltochilum	Deltochilum_aff_batesi	1	B. Obando & J. YÌÁnez	J. YÌÁnez	Pichincha	D.M. Quito	Intillacta	753717	5470	1547	Montane_Cloud_Forest	Rainy
CB-005	Co_Forest	CP-0006	T3P1	29	April	2017	Scarabaeidae	Scarabaeinae	Canthonini	Canthonina	Deltochilum	Deltochilum_luderwalti	1	B. Obando & J. YÌÁnez	J. YÌÁnez	Pichincha	D.M. Quito	Intillacta	753717	5470	1547	Montane_Cloud_Forest	Rainy
CB-006	Co_Forest	CP-0006	T5P2	29	April	2017	Scarabaeidae	Scarabaeinae	Canthonini	Canthonina	Deltochilum	Deltochilum_luderwalti	1	B. Obando & J. YÌÁnez	J. YÌÁnez	Pichincha	D.M. Quito	Intillacta	753717	5470	1547	Montane_Cloud_Forest	Rainy
CB-007	Co_Forest	CP-0006	T1P3	29	April	2017	Scarabaeidae	Scarabaeinae	Canthonini	Canthonina	Deltochilum	Deltochilum_luderwalti	1	B. Obando & J. YÌÁnez	J. YÌÁnez	Pichincha	D.M. Quito	Intillacta	753717	5470	1547	Montane_Cloud_Forest	Rainy
CB-008	Co_Forest	CP-0006	T6P3	29	April	2017	Scarabaeidae	Scarabaeinae	Canthonini	Canthonina	Deltochilum	Deltochilum_luderwalti	1	B. Obando & J. YÌÁnez	J. YÌÁnez	Pichincha	D.M. Quito	Intillacta	753717	5470	1547	Montane_Cloud_Forest	Rainy
CB-009	Co_Forest	CP-0006	T1P1	29	April	2017	Scarabaeidae	Scarabaeinae	Dichotomini	Dichotomina	Dichotomius	Dichotomius_divergens	4	B. Obando & J. YÌÁnez	J. YÌÁnez	Pichincha	D.M. Quito	Intillacta	753717	5470	1547	Montane_Cloud_Forest	Rainy
CB-010	Co_Forest	CP-0006	T2P1	29	April	2017	Scarabaeidae	Scarabaeinae	Dichotomini	Dichotomina	Dichotomius	Dichotomius_divergens	5	B. Obando & J. YÌÁnez	J. YÌÁnez	Pichincha	D.M. Quito	Intillacta	753717	5470	1547	Montane_Cloud_Forest	Rainy
CB-011	Co_Forest	CP-0006	T3P1	29	April	2017	Scarabaeidae	Scarabaeinae	Dichotomini	Dichotomina	Dichotomius	Dichotomius_divergens	6	B. Obando & J. YÌÁnez	J. YÌÁnez	Pichincha	D.M. Quito	Intillacta	753717	5470	1547	Montane_Cloud_Forest	Rainy
CB-012	Co_Forest	CP-0006	T4P1	29	April	2017	Scarabaeidae	Scarabaeinae	Dichotomini	Dichotomina	Dichotomius	Dichotomius_divergens	4	B. Obando & J. YÌÁnez	J. YÌÁnez	Pichincha	D.M. Quito	Intillacta	753717	5470	1547	Montane_Cloud_Forest	Rainy
CB-013	Co_Forest	CP-0006	T5P1	29	April	2017	Scarabaeidae	Scarabaeinae	Dichotomini	Dichotomina	Dichotomius	Dichotomius_divergens	5	B. Obando & J. YÌÁnez	J. YÌÁnez	Pichincha	D.M. Quito	Intillacta	753717	5470	1547	Montane_Cloud_Forest	Rainy
CB-014	Co_Forest	CP-0006	T6P1	29	April	2017	Scarabaeidae	Scarabaeinae	Dichotomini	Dichotomina	Dichotomius	Dichotomius_divergens	6	B. Obando & J. YÌÁnez	J. YÌÁnez	Pichincha	D.M. Quito	Intillacta	753717	5470	1547	Montane_Cloud_Forest	Rainy
CB-015	Co_Forest	CP-0006	T7P1	29	April	2017	Scarabaeidae	Scarabaeinae	Dichotomini	Dichotomina	Dichotomius	Dichotomius_divergens	1	B. Obando & J. YÌÁnez	J. YÌÁnez	Pichincha	D.M. Quito	Intillacta	753717	5470	1547	Montane_Cloud_Forest	Rainy
CB-016	Co_Forest	CP-0006	T8P1	29	April	2017	Scarabaeidae	Scarabaeinae	Dichotomini	Dichotomina	Dichotomius	Dichotomius_divergens	5	B. Obando & J. YÌÁnez	J. YÌÁnez	Pichincha	D.M. Quito	Intillacta	753717	5470	1547	Montane_Cloud_Forest	Rainy
CB-017	Co_Forest	CP-0006	T9P1	29	April	2017	Scarabaeidae	Scarabaeinae	Dichotomini	Dichotomina	Dichotomius	Dichotomius_divergens	6	B. Obando & J. YÌÁnez	J. YÌÁnez	Pichincha	D.M. Quito	Intillacta	753717	5470	1547	Montane_Cloud_Forest	Rainy
CB-018	Co_Forest	CP-0006	T1P2	29	April	2017	Scarabaeidae	Scarabaeinae	Dichotomini	Dichotomina	Dichotomius	Dichotomius_divergens	7	B. Obando & J. YÌÁnez	J. YÌÁnez	Pichincha	D.M. Quito	Intillacta	753717	5470	1547	Montane_Cloud_Forest	Rainy
CB-019	Co_Forest	CP-0006	T2P2	29	April	2017	Scarabaeidae	Scarabaeinae	Dichotomini	Dichotomina	Dichotomius	Dichotomius_divergens	3	B. Obando & J. YÌÁnez	J. YÌÁnez	Pichincha	D.M. Quito	Intillacta	753717	5470	1547	Montane_Cloud_Forest	Rainy
CB-020	Co_Forest	CP-0006	T3P2	29	April	2017	Scarabaeidae	Scarabaeinae	Dichotomini	Dichotomina	Dichotomius	Dichotomius_divergens	2	B. Obando & J. YÌÁnez	J. YÌÁnez	Pichincha	D.M. Quito	Intillacta	753717	5470	1547	Montane_Cloud_Forest	Rainy
CB-021	Co_Forest	CP-0006	T4P2	29	April	2017	Scarabaeidae	Scarabaeinae	Dichotomini	Dichotomina	Dichotomius	Dichotomius_divergens	6	B. Obando & J. YÌÁnez	J. YÌÁnez	Pichincha	D.M. Quito	Intillacta	753717	5470	1547	Montane_Cloud_Forest	Rainy
CB-022	Co_Forest	CP-0006	T5P2	29	April	2017	Scarabaeidae	Scarabaeinae	Dichotomini	Dichotomina	Dichotomius	Dichotomius_divergens	1	B. Obando & J. YÌÁnez	J. YÌÁnez	Pichincha	D.M. Quito	Intillacta	753717	5470	1547	Montane_Cloud_Forest	Rainy
CB-023	Co_Forest	CP-0006	T6P2	29	April	2017	Scarabaeidae	Scarabaeinae	Dichotomini	Dichotomina	Dichotomius	Dichotomius_divergens	5	B. Obando & J. YÌÁnez	J. YÌÁnez	Pichincha	D.M. Quito	Intillacta	753717	5470	1547	Montane_Cloud_Forest	Rainy
CB-024	Co_Forest	CP-0006	T7P2	29	April	2017	Scarabaeidae	Scarabaeinae	Dichotomini	Dichotomina	Dichotomius	Dichotomius_divergens	4	B. Obando & J. YÌÁnez	J. YÌÁnez	Pichincha	D.M. Quito	Intillacta	753717	5470	1547	Montane_Cloud_Forest	Rainy
CB-025	Co_Forest	CP-0006	T8P2	29	April	2017	Scarabaeidae	Scarabaeinae	Dichotomini	Dichotomina	Dichotomius	Dichotomius_divergens	3	B. Obando & J. YÌÁnez	J. YÌÁnez	Pichincha	D.M. Quito	Intillacta	753717	5470	1547	Montane_Cloud_Forest	Rainy
CB-026	Co_Forest	CP-0006	T9P2	29	April	2017	Scarabaeidae	Scarabaeinae	Dichotomini	Dichotomina	Dichotomius	Dichotomius_divergens	1	B. Obando & J. YÌÁnez	J. YÌÁnez	Pichincha	D.M. Quito	Intillacta	753717	5470	1547	Montane_Cloud_Forest	Rainy
CB-027	Co_Forest	CP-0006	T1P3	29	April	2017	Scarabaeidae	Scarabaeinae	Dichotomini	Dichotomina	Dichotomius	Dichotomius_divergens	7	B. Obando & J. YÌÁnez	J. YÌÁnez	Pichincha	D.M. Quito	Intillacta	753717	5470	1547	Montane_Cloud_Forest	Rainy
CB-028	Co_Forest	CP-0006	T2P3	29	April	2017	Scarabaeidae	Scarabaeinae	Dichotomini	Dichotomina	Dichotomius	Dichotomius_divergens	5	B. Obando & J. YÌÁnez	J. YÌÁnez	Pichincha	D.M. Quito	Intillacta	753717	5470	1547	Montane_Cloud_Forest	Rainy
CB-029	Co_Forest	CP-0006	T3P3	29	April	2017	Scarabaeidae	Scarabaeinae	Dichotomini	Dichotomina	Dichotomius	Dichotomius_divergens	5	B. Obando & J. YÌÁnez	J. YÌÁnez	Pichincha	D.M. Quito	Intillacta	753717	5470	1547	Montane_Cloud_Forest	Rainy
CB-030	Co_Forest	CP-0006	T4P3	29	April	2017	Scarabaeidae	Scarabaeinae	Dichotomini	Dichotomina	Dichotomius	Dichotomius_divergens	4	B. Obando & J. YÌÁnez	J. YÌÁnez	Pichincha	D.M. Quito	Intillacta	753717	5470	1547	Montane_Cloud_Forest	Rainy
CB-031	Co_Forest	CP-0006	T5P3	29	April	2017	Scarabaeidae	Scarabaeinae	Dichotomini	Dichotomina	Dichotomius	Dichotomius_divergens	7	B. Obando & J. YÌÁnez	J. YÌÁnez	Pichincha	D.M. Quito	Intillacta	753717	5470	1547	Montane_Cloud_Forest	Rainy
CB-032	Co_Forest	CP-0006	T6P3	29	April	2017	Scarabaeidae	Scarabaeinae	Dichotomini	Dichotomina	Dichotomius	Dichotomius_divergens	5	B. Obando & J. YÌÁnez	J. YÌÁnez	Pichincha	D.M. Quito	Intillacta	753717	5470	1547	Montane_Cloud_Forest	Rainy
CB-033	Co_Forest	CP-0006	T7P3	29	April	2017	Scarabaeidae	Scarabaeinae	Dichotomini	Dichotomina	Dichotomius	Dichotomius_divergens	7	B. Obando & J. YÌÁnez	J. YÌÁnez	Pichincha	D.M. Quito	Intillacta	753717	5470	1547	Montane_Cloud_Forest	Rainy
CB-034	Co_Forest	CP-0006	T8P3	29	April	2017	Scarabaeidae	Scarabaeinae	Dichotomini	Dichotomina	Dichotomius	Dichotomius_divergens	7	B. Obando & J. YÌÁnez	J. YÌÁnez	Pichincha	D.M. Quito	Intillacta	753717	5470	1547	Montane_Cloud_Forest	Rainy
CB-035	Co_Forest	CP-0006	T9P3	29	April	2017	Scarabaeidae	Scarabaeinae	Dichotomini	Dichotomina	Dichotomius	Dichotomius_divergens	3	B. Obando & J. YÌÁnez	J. YÌÁnez	Pichincha	D.M. Quito	Intillacta	753717	5470	1547	Montane_Cloud_Forest	Rainy
CB-036	Co_Forest	CP-0006	T1P1	29	April	2017	Scarabaeidae	Scarabaeinae	Dichotomini	Dichotomina	Ontherus	Ontherus_diabolicus	12	B. Obando & J. YÌÁnez	J. YÌÁnez	Pichincha	D.M. Quito	Intillacta	753717	5470	1547	Montane_Cloud_Forest	Rainy
CB-037	Co_Forest	CP-0006	T2P1	29	April	2017	Scarabaeidae	Scarabaeinae	Dichotomini	Dichotomina	Ontherus	Ontherus_diabolicus	6	B. Obando & J. YÌÁnez	J. YÌÁnez	Pichincha	D.M. Quito	Intillacta	753717	5470	1547	Montane_Cloud_Forest	Rainy
CB-039	Co_Forest	CP-0006	T4P1	29	April	2017	Scarabaeidae	Scarabaeinae	Dichotomini	Dichotomina	Ontherus	Ontherus_diabolicus	4	B. Obando & J. YÌÁnez	J. YÌÁnez	Pichincha	D.M. Quito	Intillacta	753717	5470	1547	Montane_Cloud_Forest	Rainy
CB-040	Co_Forest	CP-0006	T5P1	29	April	2017	Scarabaeidae	Scarabaeinae	Dichotomini	Dichotomina	Ontherus	Ontherus_diabolicus	1	B. Obando & J. YÌÁnez	J. YÌÁnez	Pichincha	D.M. Quito	Intillacta	753717	5470	1547	Montane_Cloud_Forest	Rainy
CB-042	Co_Forest	CP-0006	T7P1	29	April	2017	Scarabaeidae	Scarabaeinae	Dichotomini	Dichotomina	Ontherus	Ontherus_diabolicus	3	B. Obando & J. YÌÁnez	J. YÌÁnez	Pichincha	D.M. Quito	Intillacta	753717	5470	1547	Montane_Cloud_Forest	Rainy
CB-043	Co_Forest	CP-0006	T8P1	29	April	2017	Scarabaeidae	Scarabaeinae	Dichotomini	Dichotomina	Ontherus	Ontherus_diabolicus	12	B. Obando & J. YÌÁnez	J. YÌÁnez	Pichincha	D.M. Quito	Intillacta	753717	5470	1547	Montane_Cloud_Forest	Rainy
CB-044	Co_Forest	CP-0006	T9P1	29	April	2017	Scarabaeidae	Scarabaeinae	Dichotomini	Dichotomina	Ontherus	Ontherus_diabolicus	10	B. Obando & J. YÌÁnez	J. YÌÁnez	Pichincha	D.M. Quito	Intillacta	753717	5470	1547	Montane_Cloud_Forest	Rainy
CB-045	Co_Forest	CP-0006	T1P2	29	April	2017	Scarabaeidae	Scarabaeinae	Dichotomini	Dichotomina	Ontherus	Ontherus_diabolicus	3	B. Obando & J. YÌÁnez	J. YÌÁnez	Pichincha	D.M. Quito	Intillacta	753717	5470	1547	Montane_Cloud_Forest	Rainy
CB-046	Co_Forest	CP-0006	T2P2	29	April	2017	Scarabaeidae	Scarabaeinae	Dichotomini	Dichotomina	Ontherus	Ontherus_diabolicus	7	B. Obando & J. YÌÁnez	J. YÌÁnez	Pichincha	D.M. Quito	Intillacta	753717	5470	1547	Montane_Cloud_Forest	Rainy
CB-047	Co_Forest	CP-0006	T3P2	29	April	2017	Scarabaeidae	Scarabaeinae	Dichotomini	Dichotomina	Ontherus	Ontherus_diabolicus	4	B. Obando & J. YÌÁnez	J. YÌÁnez	Pichincha	D.M. Quito	Intillacta	753717	5470	1547	Montane_Cloud_Forest	Rainy
CB-048	Co_Forest	CP-0006	T4P2	29	April	2017	Scarabaeidae	Scarabaeinae	Dichotomini	Dichotomina	Ontherus	Ontherus_diabolicus	12	B. Obando & J. YÌÁnez	J. YÌÁnez	Pichincha	D.M. Quito	Intillacta	753717	5470	1547	Montane_Cloud_Forest	Rainy
CB-051	Co_Forest	CP-0006	T7P2	29	April	2017	Scarabaeidae	Scarabaeinae	Dichotomini	Dichotomina	Ontherus	Ontherus_diabolicus	13	B. Obando & J. YÌÁnez	J. YÌÁnez	Pichincha	D.M. Quito	Intillacta	753717	5470	1547	Montane_Cloud_Forest	Rainy
CB-052	Co_Forest	CP-0006	T8P2	29	April	2017	Scarabaeidae	Scarabaeinae	Dichotomini	Dichotomina	Ontherus	Ontherus_diabolicus	2	B. Obando & J. YÌÁnez	J. YÌÁnez	Pichincha	D.M. Quito	Intillacta	753717	5470	1547	Montane_Cloud_Forest	Rainy
CB-053	Co_Forest	CP-0006	T9P2	29	April	2017	Scarabaeidae	Scarabaeinae	Dichotomini	Dichotomina	Ontherus	Ontherus_diabolicus	1	B. Obando & J. YÌÁnez	J. YÌÁnez	Pichincha	D.M. Quito	Intillacta	753717	5470	1547	Montane_Cloud_Forest	Rainy
CB-054	Co_Forest	CP-0006	T1P3	29	April	2017	Scarabaeidae	Scarabaeinae	Dichotomini	Dichotomina	Ontherus	Ontherus_diabolicus	6	B. Obando & J. YÌÁnez	J. YÌÁnez	Pichincha	D.M. Quito	Intillacta	753717	5470	1547	Montane_Cloud_Forest	Rainy
CB-055	Co_Forest	CP-0006	T2P3	29	April	2017	Scarabaeidae	Scarabaeinae	Dichotomini	Dichotomina	Ontherus	Ontherus_diabolicus	8	B. Obando & J. YÌÁnez	J. YÌÁnez	Pichincha	D.M. Quito	Intillacta	753717	5470	1547	Montane_Cloud_Forest	Rainy
CB-056	Co_Forest	CP-0006	T3P3	29	April	2017	Scarabaeidae	Scarabaeinae	Dichotomini	Dichotomina	Ontherus	Ontherus_diabolicus	7	B. Obando & J. YÌÁnez	J. YÌÁnez	Pichincha	D.M. Quito	Intillacta	753717	5470	1547	Montane_Cloud_Forest	Rainy
CB-057	Co_Forest	CP-0006	T4P3	29	April	2017	Scarabaeidae	Scarabaeinae	Dichotomini	Dichotomina	Ontherus	Ontherus_diabolicus	6	B. Obando & J. YÌÁnez	J. YÌÁnez	Pichincha	D.M. Quito	Intillacta	753717	5470	1547	Montane_Cloud_Forest	Rainy
CB-058	Co_Forest	CP-0006	T5P3	29	April	2017	Scarabaeidae	Scarabaeinae	Dichotomini	Dichotomina	Ontherus	Ontherus_diabolicus	3	B. Obando & J. YÌÁnez	J. YÌÁnez	Pichincha	D.M. Quito	Intillacta	753717	5470	1547	Montane_Cloud_Forest	Rainy
CB-059	Co_Forest	CP-0006	T6P3	29	April	2017	Scarabaeidae	Scarabaeinae	Dichotomini	Dichotomina	Ontherus	Ontherus_diabolicus	10	B. Obando & J. YÌÁnez	J. YÌÁnez	Pichincha	D.M. Quito	Intillacta	753717	5470	1547	Montane_Cloud_Forest	Rainy
CB-060	Co_Forest	CP-0006	T7P3	29	April	2017	Scarabaeidae	Scarabaeinae	Dichotomini	Dichotomina	Ontherus	Ontherus_diabolicus	10	B. Obando & J. YÌÁnez	J. YÌÁnez	Pichincha	D.M. Quito	Intillacta	753717	5470	1547	Montane_Cloud_Forest	Rainy
CB-061	Co_Forest	CP-0006	T8P3	29	April	2017	Scarabaeidae	Scarabaeinae	Dichotomini	Dichotomina	Ontherus	Ontherus_diabolicus	8	B. Obando & J. YÌÁnez	J. YÌÁnez	Pichincha	D.M. Quito	Intillacta	753717	5470	1547	Montane_Cloud_Forest	Rainy
CB-062	Co_Forest	CP-0006	T9P3	29	April	2017	Scarabaeidae	Scarabaeinae	Dichotomini	Dichotomina	Ontherus	Ontherus_diabolicus	16	B. Obando & J. YÌÁnez	J. YÌÁnez	Pichincha	D.M. Quito	Intillacta	753717	5470	1547	Montane_Cloud_Forest	Rainy
CB-063	Co_Forest	CP-0006	T1P1	29	April	2017	Scarabaeidae	Scarabaeinae	Onthophagini	Onthophagina	Onthophagus	Onthophagus_nepetensis	3	B. Obando & J. YÌÁnez	J. YÌÁnez	Pichincha	D.M. Quito	Intillacta	753717	5470	1547	Montane_Cloud_Forest	Rainy
CB-064	Co_Forest	CP-0006	T2P1	29	April	2017	Scarabaeidae	Scarabaeinae	Onthophagini	Onthophagina	Onthophagus	Onthophagus_nepetensis	5	B. Obando & J. YÌÁnez	J. YÌÁnez	Pichincha	D.M. Quito	Intillacta	753717	5470	1547	Montane_Cloud_Forest	Rainy
CB-065	Co_Forest	CP-0006	T3P1	29	April	2017	Scarabaeidae	Scarabaeinae	Onthophagini	Onthophagina	Onthophagus	Onthophagus_nepetensis	6	B. Obando & J. YÌÁnez	J. YÌÁnez	Pichincha	D.M. Quito	Intillacta	753717	5470	1547	Montane_Cloud_Forest	Rainy
CB-067	Co_Forest	CP-0006	T5P1	29	April	2017	Scarabaeidae	Scarabaeinae	Onthophagini	Onthophagina	Onthophagus	Onthophagus_nepetensis	5	B. Obando & J. YÌÁnez	J. YÌÁnez	Pichincha	D.M. Quito	Intillacta	753717	5470	1547	Montane_Cloud_Forest	Rainy
CB-069	Co_Forest	CP-0006	T7P1	29	April	2017	Scarabaeidae	Scarabaeinae	Onthophagini	Onthophagina	Onthophagus	Onthophagus_nepetensis	3	B. Obando & J. YÌÁnez	J. YÌÁnez	Pichincha	D.M. Quito	Intillacta	753717	5470	1547	Montane_Cloud_Forest	Rainy
CB-071	Co_Forest	CP-0006	T9P1	29	April	2017	Scarabaeidae	Scarabaeinae	Onthophagini	Onthophagina	Onthophagus	Onthophagus_nepetensis	2	B. Obando & J. YÌÁnez	J. YÌÁnez	Pichincha	D.M. Quito	Intillacta	753717	5470	1547	Montane_Cloud_Forest	Rainy
CB-073	Co_Forest	CP-0006	T2P2	29	April	2017	Scarabaeidae	Scarabaeinae	Onthophagini	Onthophagina	Onthophagus	Onthophagus_nepetensis	3	B. Obando & J. YÌÁnez	J. YÌÁnez	Pichincha	D.M. Quito	Intillacta	753717	5470	1547	Montane_Cloud_Forest	Rainy
CB-074	Co_Forest	CP-0006	T4P2	29	April	2017	Scarabaeidae	Scarabaeinae	Onthophagini	Onthophagina	Onthophagus	Onthophagus_nepetensis	6	B. Obando & J. YÌÁnez	J. YÌÁnez	Pichincha	D.M. Quito	Intillacta	753717	5470	1547	Montane_Cloud_Forest	Rainy
CB-075	Co_Forest	CP-0006	T7P2	29	April	2017	Scarabaeidae	Scarabaeinae	Onthophagini	Onthophagina	Onthophagus	Onthophagus_nepetensis	7	B. Obando & J. YÌÁnez	J. YÌÁnez	Pichincha	D.M. Quito	Intillacta	753717	5470	1547	Montane_Cloud_Forest	Rainy
CB-076	Co_Forest	CP-0006	T8P2	29	April	2017	Scarabaeidae	Scarabaeinae	Onthophagini	Onthophagina	Onthophagus	Onthophagus_nepetensis	1	B. Obando & J. YÌÁnez	J. YÌÁnez	Pichincha	D.M. Quito	Intillacta	753717	5470	1547	Montane_Cloud_Forest	Rainy
CB-077	Co_Forest	CP-0006	T1P3	29	April	2017	Scarabaeidae	Scarabaeinae	Onthophagini	Onthophagina	Onthophagus	Onthophagus_nepetensis	2	B. Obando & J. YÌÁnez	J. YÌÁnez	Pichincha	D.M. Quito	Intillacta	753717	5470	1547	Montane_Cloud_Forest	Rainy
CB-078	Co_Forest	CP-0006	T2P3	29	April	2017	Scarabaeidae	Scarabaeinae	Onthophagini	Onthophagina	Onthophagus	Onthophagus_nepetensis	1	B. Obando & J. YÌÁnez	J. YÌÁnez	Pichincha	D.M. Quito	Intillacta	753717	5470	1547	Montane_Cloud_Forest	Rainy
CB-079	Co_Forest	CP-0006	T4P3	29	April	2017	Scarabaeidae	Scarabaeinae	Onthophagini	Onthophagina	Onthophagus	Onthophagus_nepetensis	1	B. Obando & J. YÌÁnez	J. YÌÁnez	Pichincha	D.M. Quito	Intillacta	753717	5470	1547	Montane_Cloud_Forest	Rainy
CB-080	Co_Forest	CP-0006	T6P3	29	April	2017	Scarabaeidae	Scarabaeinae	Onthophagini	Onthophagina	Onthophagus	Onthophagus_nepetensis	1	B. Obando & J. YÌÁnez	J. YÌÁnez	Pichincha	D.M. Quito	Intillacta	753717	5470	1547	Montane_Cloud_Forest	Rainy
CB-081	Co_Forest	CP-0006	T7P3	29	April	2017	Scarabaeidae	Scarabaeinae	Onthophagini	Onthophagina	Onthophagus	Onthophagus_nepetensis	15	B. Obando & J. YÌÁnez	J. YÌÁnez	Pichincha	D.M. Quito	Intillacta	753717	5470	1547	Montane_Cloud_Forest	Rainy
CB-082	Co_Forest	CP-0006	T8P3	29	April	2017	Scarabaeidae	Scarabaeinae	Onthophagini	Onthophagina	Onthophagus	Onthophagus_nepetensis	4	B. Obando & J. YÌÁnez	J. YÌÁnez	Pichincha	D.M. Quito	Intillacta	753717	5470	1547	Montane_Cloud_Forest	Rainy
CB-083	Co_Forest	CP-0006	T9P3	29	April	2017	Scarabaeidae	Scarabaeinae	Onthophagini	Onthophagina	Onthophagus	Onthophagus_nepetensis	1	B. Obando & J. YÌÁnez	J. YÌÁnez	Pichincha	D.M. Quito	Intillacta	753717	5470	1547	Montane_Cloud_Forest	Rainy
CB-084	Co_Forest	CP-0006	T1P1	29	April	2017	Scarabaeidae	Scarabaeinae	Onthophagini	Onthophagina	Onthophagus	Onthophagus_sp4	1	B. Obando & J. YÌÁnez	J. YÌÁnez	Pichincha	D.M. Quito	Intillacta	753717	5470	1547	Montane_Cloud_Forest	Rainy
CB-085	Co_Forest	CP-0006	T4P1	29	April	2017	Scarabaeidae	Scarabaeinae	Onthophagini	Onthophagina	Onthophagus	Onthophagus_sp4	2	B. Obando & J. YÌÁnez	J. YÌÁnez	Pichincha	D.M. Quito	Intillacta	753717	5470	1547	Montane_Cloud_Forest	Rainy
CB-086	Co_Forest	CP-0006	T8P1	29	April	2017	Scarabaeidae	Scarabaeinae	Onthophagini	Onthophagina	Onthophagus	Onthophagus_sp4	1	B. Obando & J. YÌÁnez	J. YÌÁnez	Pichincha	D.M. Quito	Intillacta	753717	5470	1547	Montane_Cloud_Forest	Rainy
CB-087	Co_Forest	CP-0006	T4P2	29	April	2017	Scarabaeidae	Scarabaeinae	Onthophagini	Onthophagina	Onthophagus	Onthophagus_sp4	2	B. Obando & J. YÌÁnez	J. YÌÁnez	Pichincha	D.M. Quito	Intillacta	753717	5470	1547	Montane_Cloud_Forest	Rainy
CB-088	Co_Forest	CP-0006	T7P2	29	April	2017	Scarabaeidae	Scarabaeinae	Onthophagini	Onthophagina	Onthophagus	Onthophagus_sp4	1	B. Obando & J. YÌÁnez	J. YÌÁnez	Pichincha	D.M. Quito	Intillacta	753717	5470	1547	Montane_Cloud_Forest	Rainy
CB-089	Co_Forest	CP-0006	T1P3	29	April	2017	Scarabaeidae	Scarabaeinae	Onthophagini	Onthophagina	Onthophagus	Onthophagus_sp4	2	B. Obando & J. YÌÁnez	J. YÌÁnez	Pichincha	D.M. Quito	Intillacta	753717	5470	1547	Montane_Cloud_Forest	Rainy
CB-090	Co_Forest	CP-0006	T5P3	29	April	2017	Scarabaeidae	Scarabaeinae	Onthophagini	Onthophagina	Onthophagus	Onthophagus_sp4	1	B. Obando & J. YÌÁnez	J. YÌÁnez	Pichincha	D.M. Quito	Intillacta	753717	5470	1547	Montane_Cloud_Forest	Rainy
CB-091	Co_Forest	CP-0006	T7P3	29	April	2017	Scarabaeidae	Scarabaeinae	Onthophagini	Onthophagina	Onthophagus	Onthophagus_sp4	1	B. Obando & J. YÌÁnez	J. YÌÁnez	Pichincha	D.M. Quito	Intillacta	753717	5470	1547	Montane_Cloud_Forest	Rainy
CB-092	Co_Forest	CP-0006	T2P1	29	April	2017	Scarabaeidae	Scarabaeinae	Ateuchini	Ateuchina	Scatimus	Scatimus_sp	1	B. Obando & J. YÌÁnez	J. YÌÁnez	Pichincha	D.M. Quito	Intillacta	753717	5470	1547	Montane_Cloud_Forest	Rainy
CB-093	Co_Forest	CP-0006	T5P1	29	April	2017	Scarabaeidae	Scarabaeinae	Ateuchini	Ateuchina	Scatimus	Scatimus_sp	1	B. Obando & J. YÌÁnez	J. YÌÁnez	Pichincha	D.M. Quito	Intillacta	753717	5470	1547	Montane_Cloud_Forest	Rainy
CB-094	Co_Forest	CP-0006	T8P1	29	April	2017	Scarabaeidae	Scarabaeinae	Ateuchini	Ateuchina	Scatimus	Scatimus_sp	1	B. Obando & J. YÌÁnez	J. YÌÁnez	Pichincha	D.M. Quito	Intillacta	753717	5470	1547	Montane_Cloud_Forest	Rainy
CB-095	Co_Forest	CP-0006	T1P3	29	April	2017	Scarabaeidae	Scarabaeinae	Ateuchini	Ateuchina	Scatimus	Scatimus_sp	1	B. Obando & J. YÌÁnez	J. YÌÁnez	Pichincha	D.M. Quito	Intillacta	753717	5470	1547	Montane_Cloud_Forest	Rainy
CB-096	Co_Forest	CP-0006	T3P3	29	April	2017	Scarabaeidae	Scarabaeinae	Ateuchini	Ateuchina	Scatimus	Scatimus_sp	1	B. Obando & J. YÌÁnez	J. YÌÁnez	Pichincha	D.M. Quito	Intillacta	753717	5470	1547	Montane_Cloud_Forest	Rainy
CB-097	Co_Forest	CP-0006	T6P3	29	April	2017	Scarabaeidae	Scarabaeinae	Ateuchini	Ateuchina	Scatimus	Scatimus_sp	3	B. Obando & J. YÌÁnez	J. YÌÁnez	Pichincha	D.M. Quito	Intillacta	753717	5470	1547	Montane_Cloud_Forest	Rainy
CB-098	Co_Forest	CP-0006	T7P3	29	April	2017	Scarabaeidae	Scarabaeinae	Ateuchini	Ateuchina	Scatimus	Scatimus_sp	1	B. Obando & J. YÌÁnez	J. YÌÁnez	Pichincha	D.M. Quito	Intillacta	753717	5470	1547	Montane_Cloud_Forest	Rainy
CB-099	Co_Forest	CP-0006	T8P3	29	April	2017	Scarabaeidae	Scarabaeinae	Ateuchini	Ateuchina	Scatimus	Scatimus_sp	1	B. Obando & J. YÌÁnez	J. YÌÁnez	Pichincha	D.M. Quito	Intillacta	753717	5470	1547	Montane_Cloud_Forest	Rainy
CB-100	Co_Forest	CP-0006	T1P1	29	April	2017	Scarabaeidae	Scarabaeinae	Ateuchini	Ateuchina	Uroxys	Uroxys_brachialis	1	B. Obando & J. YÌÁnez	J. YÌÁnez	Pichincha	D.M. Quito	Intillacta	753717	5470	1547	Montane_Cloud_Forest	Rainy
CB-101	Co_Forest	CP-0006	T2P1	29	April	2017	Scarabaeidae	Scarabaeinae	Ateuchini	Ateuchina	Uroxys	Uroxys_brachialis	8	B. Obando & J. YÌÁnez	J. YÌÁnez	Pichincha	D.M. Quito	Intillacta	753717	5470	1547	Montane_Cloud_Forest	Rainy
CB-102	Co_Forest	CP-0006	T3P1	29	April	2017	Scarabaeidae	Scarabaeinae	Ateuchini	Ateuchina	Uroxys	Uroxys_brachialis	16	B. Obando & J. YÌÁnez	J. YÌÁnez	Pichincha	D.M. Quito	Intillacta	753717	5470	1547	Montane_Cloud_Forest	Rainy
CB-103	Co_Forest	CP-0006	T4P1	29	April	2017	Scarabaeidae	Scarabaeinae	Ateuchini	Ateuchina	Uroxys	Uroxys_brachialis	5	B. Obando & J. YÌÁnez	J. YÌÁnez	Pichincha	D.M. Quito	Intillacta	753717	5470	1547	Montane_Cloud_Forest	Rainy
CB-104	Co_Forest	CP-0006	T5P1	29	April	2017	Scarabaeidae	Scarabaeinae	Ateuchini	Ateuchina	Uroxys	Uroxys_brachialis	10	B. Obando & J. YÌÁnez	J. YÌÁnez	Pichincha	D.M. Quito	Intillacta	753717	5470	1547	Montane_Cloud_Forest	Rainy
CB-105	Co_Forest	CP-0006	T6P1	29	April	2017	Scarabaeidae	Scarabaeinae	Ateuchini	Ateuchina	Uroxys	Uroxys_brachialis	2	B. Obando & J. YÌÁnez	J. YÌÁnez	Pichincha	D.M. Quito	Intillacta	753717	5470	1547	Montane_Cloud_Forest	Rainy
CB-106	Co_Forest	CP-0006	T7P1	29	April	2017	Scarabaeidae	Scarabaeinae	Ateuchini	Ateuchina	Uroxys	Uroxys_brachialis	12	B. Obando & J. YÌÁnez	J. YÌÁnez	Pichincha	D.M. Quito	Intillacta	753717	5470	1547	Montane_Cloud_Forest	Rainy
CB-107	Co_Forest	CP-0006	T1P2	29	April	2017	Scarabaeidae	Scarabaeinae	Ateuchini	Ateuchina	Uroxys	Uroxys_brachialis	8	B. Obando & J. YÌÁnez	J. YÌÁnez	Pichincha	D.M. Quito	Intillacta	753717	5470	1547	Montane_Cloud_Forest	Rainy
CB-108	Co_Forest	CP-0006	T2P2	29	April	2017	Scarabaeidae	Scarabaeinae	Ateuchini	Ateuchina	Uroxys	Uroxys_brachialis	5	B. Obando & J. YÌÁnez	J. YÌÁnez	Pichincha	D.M. Quito	Intillacta	753717	5470	1547	Montane_Cloud_Forest	Rainy
CB-109	Co_Forest	CP-0006	T3P2	29	April	2017	Scarabaeidae	Scarabaeinae	Ateuchini	Ateuchina	Uroxys	Uroxys_brachialis	3	B. Obando & J. YÌÁnez	J. YÌÁnez	Pichincha	D.M. Quito	Intillacta	753717	5470	1547	Montane_Cloud_Forest	Rainy
CB-110	Co_Forest	CP-0006	T4P2	29	April	2017	Scarabaeidae	Scarabaeinae	Ateuchini	Ateuchina	Uroxys	Uroxys_brachialis	13	B. Obando & J. YÌÁnez	J. YÌÁnez	Pichincha	D.M. Quito	Intillacta	753717	5470	1547	Montane_Cloud_Forest	Rainy
CB-111	Co_Forest	CP-0006	T5P2	29	April	2017	Scarabaeidae	Scarabaeinae	Ateuchini	Ateuchina	Uroxys	Uroxys_brachialis	1	B. Obando & J. YÌÁnez	J. YÌÁnez	Pichincha	D.M. Quito	Intillacta	753717	5470	1547	Montane_Cloud_Forest	Rainy
CB-112	Co_Forest	CP-0006	T6P2	29	April	2017	Scarabaeidae	Scarabaeinae	Ateuchini	Ateuchina	Uroxys	Uroxys_brachialis	2	B. Obando & J. YÌÁnez	J. YÌÁnez	Pichincha	D.M. Quito	Intillacta	753717	5470	1547	Montane_Cloud_Forest	Rainy
CB-113	Co_Forest	CP-0006	T7P2	29	April	2017	Scarabaeidae	Scarabaeinae	Ateuchini	Ateuchina	Uroxys	Uroxys_brachialis	11	B. Obando & J. YÌÁnez	J. YÌÁnez	Pichincha	D.M. Quito	Intillacta	753717	5470	1547	Montane_Cloud_Forest	Rainy
CB-114	Co_Forest	CP-0006	T8P2	29	April	2017	Scarabaeidae	Scarabaeinae	Ateuchini	Ateuchina	Uroxys	Uroxys_brachialis	9	B. Obando & J. YÌÁnez	J. YÌÁnez	Pichincha	D.M. Quito	Intillacta	753717	5470	1547	Montane_Cloud_Forest	Rainy
CB-115	Co_Forest	CP-0006	T1P3	29	April	2017	Scarabaeidae	Scarabaeinae	Ateuchini	Ateuchina	Uroxys	Uroxys_brachialis	10	B. Obando & J. YÌÁnez	J. YÌÁnez	Pichincha	D.M. Quito	Intillacta	753717	5470	1547	Montane_Cloud_Forest	Rainy
CB-116	Co_Forest	CP-0006	T2P3	29	April	2017	Scarabaeidae	Scarabaeinae	Ateuchini	Ateuchina	Uroxys	Uroxys_brachialis	4	B. Obando & J. YÌÁnez	J. YÌÁnez	Pichincha	D.M. Quito	Intillacta	753717	5470	1547	Montane_Cloud_Forest	Rainy
CB-117	Co_Forest	CP-0006	T3P3	29	April	2017	Scarabaeidae	Scarabaeinae	Ateuchini	Ateuchina	Uroxys	Uroxys_brachialis	3	B. Obando & J. YÌÁnez	J. YÌÁnez	Pichincha	D.M. Quito	Intillacta	753717	5470	1547	Montane_Cloud_Forest	Rainy
CB-118	Co_Forest	CP-0006	T4P3	29	April	2017	Scarabaeidae	Scarabaeinae	Ateuchini	Ateuchina	Uroxys	Uroxys_brachialis	2	B. Obando & J. YÌÁnez	J. YÌÁnez	Pichincha	D.M. Quito	Intillacta	753717	5470	1547	Montane_Cloud_Forest	Rainy
CB-119	Co_Forest	CP-0006	T5P3	29	April	2017	Scarabaeidae	Scarabaeinae	Ateuchini	Ateuchina	Uroxys	Uroxys_brachialis	3	B. Obando & J. YÌÁnez	J. YÌÁnez	Pichincha	D.M. Quito	Intillacta	753717	5470	1547	Montane_Cloud_Forest	Rainy
CB-120	Co_Forest	CP-0006	T6P3	29	April	2017	Scarabaeidae	Scarabaeinae	Ateuchini	Ateuchina	Uroxys	Uroxys_brachialis	5	B. Obando & J. YÌÁnez	J. YÌÁnez	Pichincha	D.M. Quito	Intillacta	753717	5470	1547	Montane_Cloud_Forest	Rainy
CB-121	Co_Forest	CP-0006	T7P3	29	April	2017	Scarabaeidae	Scarabaeinae	Ateuchini	Ateuchina	Uroxys	Uroxys_brachialis	18	B. Obando & J. YÌÁnez	J. YÌÁnez	Pichincha	D.M. Quito	Intillacta	753717	5470	1547	Montane_Cloud_Forest	Rainy
CB-122	Co_Forest	CP-0006	T8P3	29	April	2017	Scarabaeidae	Scarabaeinae	Ateuchini	Ateuchina	Uroxys	Uroxys_brachialis	2	B. Obando & J. YÌÁnez	J. YÌÁnez	Pichincha	D.M. Quito	Intillacta	753717	5470	1547	Montane_Cloud_Forest	Rainy
CB-123	Co_Forest	CP-0006	T2P1	29	April	2017	Scarabaeidae	Scarabaeinae	Ateuchini	Ateuchina	Ateuchus	Ateuchus_sp	1	B. Obando & J. YÌÁnez	J. YÌÁnez	Pichincha	D.M. Quito	Intillacta	753717	5470	1547	Montane_Cloud_Forest	Rainy
CB-124	Co_Forest	CP-0006	T4P1	29	April	2017	Scarabaeidae	Scarabaeinae	Ateuchini	Ateuchina	Ateuchus	Ateuchus_sp	1	B. Obando & J. YÌÁnez	J. YÌÁnez	Pichincha	D.M. Quito	Intillacta	753717	5470	1547	Montane_Cloud_Forest	Rainy
CB-125	Co_Forest	CP-0006	T7P1	29	April	2017	Scarabaeidae	Scarabaeinae	Ateuchini	Ateuchina	Ateuchus	Ateuchus_sp	1	B. Obando & J. YÌÁnez	J. YÌÁnez	Pichincha	D.M. Quito	Intillacta	753717	5470	1547	Montane_Cloud_Forest	Rainy
CB-126	Co_Forest	CP-0006	T2P2	29	April	2017	Scarabaeidae	Scarabaeinae	Ateuchini	Ateuchina	Ateuchus	Ateuchus_sp	1	B. Obando & J. YÌÁnez	J. YÌÁnez	Pichincha	D.M. Quito	Intillacta	753717	5470	1547	Montane_Cloud_Forest	Rainy
CB-127	Co_Forest	CP-0006	T5P2	29	April	2017	Scarabaeidae	Scarabaeinae	Ateuchini	Ateuchina	Ateuchus	Ateuchus_sp	1	B. Obando & J. YÌÁnez	J. YÌÁnez	Pichincha	D.M. Quito	Intillacta	753717	5470	1547	Montane_Cloud_Forest	Rainy
CB-128	Co_Forest	CP-0006	T8P2	29	April	2017	Scarabaeidae	Scarabaeinae	Ateuchini	Ateuchina	Ateuchus	Ateuchus_sp	1	B. Obando & J. YÌÁnez	J. YÌÁnez	Pichincha	D.M. Quito	Intillacta	753717	5470	1547	Montane_Cloud_Forest	Rainy
CB-129	Co_Forest	CP-0006	T1P3	29	April	2017	Scarabaeidae	Scarabaeinae	Ateuchini	Ateuchina	Ateuchus	Ateuchus_sp	1	B. Obando & J. YÌÁnez	J. YÌÁnez	Pichincha	D.M. Quito	Intillacta	753717	5470	1547	Montane_Cloud_Forest	Rainy
CB-130	Co_Forest	CP-0006	T2P3	29	April	2017	Scarabaeidae	Scarabaeinae	Ateuchini	Ateuchina	Ateuchus	Ateuchus_sp	1	B. Obando & J. YÌÁnez	J. YÌÁnez	Pichincha	D.M. Quito	Intillacta	753717	5470	1547	Montane_Cloud_Forest	Rainy
CB-131	Co_Forest	CP-0006	T4P3	29	April	2017	Scarabaeidae	Scarabaeinae	Ateuchini	Ateuchina	Ateuchus	Ateuchus_sp	2	B. Obando & J. YÌÁnez	J. YÌÁnez	Pichincha	D.M. Quito	Intillacta	753717	5470	1547	Montane_Cloud_Forest	Rainy
CB-132	Co_Forest	CP-0006	T5P3	29	April	2017	Scarabaeidae	Scarabaeinae	Ateuchini	Ateuchina	Ateuchus	Ateuchus_sp	1	B. Obando & J. YÌÁnez	J. YÌÁnez	Pichincha	D.M. Quito	Intillacta	753717	5470	1547	Montane_Cloud_Forest	Rainy
